# Supplementary material for: Deciphering the Molecular Mechanisms of Chilling Tolerance in Lsi1-Overexpressing Rice
Source: Int J Mol Sci. 2022 Apr 23;23(9):4667. doi: 10.3390/ijms23094667 (PMC9103898; doi:10.3390/ijms23094667)
Supplement: Supplementary file 1 [file ijms-23-04667-s001.zip]

Archive with 2 entries (2 files):
- leaf protein raw data.xls
- supliment-table and figure-1.pdf
