# Supplementary material for: Deciphering the Molecular Mechanisms of Chilling Tolerance in Lsi1-Overexpressing Rice
Source: Int J Mol Sci. 2022 Apr 23;23(9):4667. doi: 10.3390/ijms23094667 (PMC9103898; doi:10.3390/ijms23094667)
Supplement: Supplementary file 1 [file ijms-23-04667-s001.zip › leaf protein raw data.xls]

#leaf_20170302, Quantitative Samples View Report created on 03/02/2017
leaf_20170302	Displaying:Log2 Fold Change										Reference		Reference		Reference		Treatment 1		Treatment 1		Treatment 1
#	Visible?	Starred?	Identified Proteins (7915)	Accession Number	Alternate ID	Molecular Weight	Protein Grouping Ambiguity	Mann-Whitney Test (p-value) Benjamini-Hochberg (p < 0.02843)	Log2Fold Change by Category (Treatment 1 / Reference)	Taxonomy	Quant 1	Std Dev Log? Fold Change(Quant 1)	Quant 2	Std Dev Log? Fold Change(Quant 2)	Quant 3	Std Dev Log? Fold Change(Quant 3)	Quant 4	Std Dev Log? Fold Change(Quant 4)	Quant 5	Std Dev Log? Fold Change(Quant 5)	Quant 6	Std Dev Log? Fold Change(Quant 6)
1	TRUE	Empty	protein|ribulose bisphosphate carboxylase large chain precursor, putative, expressed	LOC_Os10g21268.1		54 kDa	TRUE	< 0.0001	1.56	unknown	-0.0243	0.9320622	0.0077	0.92881817	0.0049	0.89570713	1.4728	0.912468	1.5879	0.9207579	1.5441	0.97448665
2	TRUE	Empty	protein|sucrose synthase, putative, expressed	LOC_Os03g28330.4		93 kDa	TRUE	< 0.0001	-0.26	unknown	0.0196	0.9234863	0.0154	0.935354	0.0106	0.8714168	-0.3088	0.88024545	-0.2586	0.92114806	-0.1656	0.98450756
3	TRUE	Empty	protein|elongation factor Tu, putative, expressed	LOC_Os03g08020.1		49 kDa		< 0.0001	-0.19	unknown	0.0084	0.8714867	0.0223	0.9212214	0.0068	0.83279115	-0.165	0.8342141	-0.2509	0.8831833	-0.2092	1.003764
4	TRUE	Empty	protein|T-complex protein, putative, expressed	LOC_Os06g02380.2		64 kDa	TRUE	< 0.0001	0.11	unknown	-0.0028	0.86792624	0.0196	0.86353004	0.0027	0.81946003	0.0942	0.8343104	0.1157	0.8793222	0.0907	0.94022053
5	TRUE	Empty	protein|ribulose bisphosphate carboxylase small chain, chloroplast precursor, putative, expressed	LOC_Os12g19381.1		20 kDa	TRUE	< 0.0001	1.34	unknown	0.0149	0.90214974	0.0122	0.8956027	-0.006	0.8821687	1.2821	0.88795716	1.3244	0.9009131	1.4342	0.97148377
6	TRUE	Empty	protein|AAA-type ATPase family protein, putative, expressed	LOC_Os11g47970.1		52 kDa	TRUE	< 0.0001	0.78	unknown	0.0024	0.91023785	0.0207	0.8906355	-0.0021	0.8447102	0.767	0.8528565	0.7598	0.9141455	0.7123	0.93061435
7	TRUE	Empty	protein|elongation factor, putative, expressed	LOC_Os02g32030.1		94 kDa	TRUE	0.00017	-0.26	unknown	0.0036	0.89691436	0.0036	0.83448184	-0.0199	0.84156173	-0.2706	0.7974467	-0.2368	0.8441504	-0.3113	1.0075854
8	TRUE	Empty	protein|5-methyltetrahydropteroyltriglutamate--homocysteine methyltransferase, putative, expressed	LOC_Os12g42876.1		85 kDa	TRUE	0.087	-0.24	unknown	0.0312	0.9474948	0.0188	0.940379	0.0383	0.91648865	-0.2645	0.9246302	-0.3171	0.963459	-0.2291	1.0375162
9	TRUE	Empty	protein|ATP synthase subunit beta, putative, expressed	LOC_Os10g21266.1		54 kDa	TRUE	< 0.0001	1.09	unknown	0.0207	0.9573547	-0.0007	0.928891	-0.0092	0.9357097	1.0448	0.93728626	1.0956	0.9476781	1.1157	1.0077744
10	TRUE	Empty	protein|glyceraldehyde-3-phosphate dehydrogenase, putative, expressed	LOC_Os04g40950.1		37 kDa	TRUE	0.038	-0.08	unknown	0.004	0.8900669	0.0271	0.95570904	0.0031	0.85188407	-0.1548	0.84095305	-0.0728	0.88248175	-0.0407	0.92481154
11	TRUE	Empty	protein|heat shock protein, putative, expressed	LOC_Os09g30418.1		94 kDa	TRUE	0.037	-0.07	unknown	0.0087	0.7975277	0.0104	0.7935224	-0.0009	0.7814863	-0.1738	0.7857575	-0.0582	0.8148986	0.0219	0.81932485
12	TRUE	Empty	protein|erythronate-4-phosphate dehydrogenase, putative, expressed	LOC_Os11g26850.2		49 kDa		< 0.0001	-0.19	unknown	0.0167	0.913795	0.0182	0.900536	0.0187	0.8486639	-0.2625	0.8487629	-0.2043	0.88539296	-0.1809	0.9662372
13	TRUE	Empty	protein|tubulin/FtsZ domain containing protein, putative, expressed	LOC_Os03g51600.1		50 kDa	TRUE	0.33	0.05	unknown	0.01	0.8558771	0.003	0.83610165	0.004	0.82718027	0.0238	0.82835305	0.0245	0.86381596	0.0749	0.86038744
14	TRUE	Empty	protein|clathrin heavy chain, putative, expressed	LOC_Os12g01390.1		193 kDa		0.66	0	unknown	0.0068	0.86337185	0.0027	0.8404317	0.0174	0.81586784	-0.0505	0.8185814	-0.0228	0.8522667	0.0267	0.9514895
15	TRUE	Empty	protein|enolase, putative, expressed	LOC_Os10g08550.1 (+1)		52 kDa	TRUE	< 0.0001	-0.18	unknown	0.0105	0.8467377	0.0123	0.83645123	0.0033	0.8076231	-0.1703	0.8054559	-0.2045	0.8294037	-0.1617	0.8590807
16	TRUE	Empty	protein|ATP synthase subunit alpha, putative, expressed	LOC_Os04g16740.1		56 kDa	TRUE	< 0.0001	1.08	unknown	0.0219	0.99183244	0.002	0.9899286	-0.0075	0.955528	1.0351	0.94405574	1.0505	0.96117145	1.0161	1.0989287
17	TRUE	Empty	protein|transketolase, chloroplast precursor, putative, expressed	LOC_Os06g04270.1		80 kDa	TRUE	< 0.0001	0.42	unknown	0.0112	0.8924835	0.0186	0.8610763	0.0031	0.8411341	0.3686	0.84092355	0.4076	0.8790487	0.4161	0.9211966
18	TRUE	Empty	protein|ferredoxin-dependent glutamate synthase, chloroplast precursor, putative, expressed	LOC_Os07g46460.1		175 kDa		< 0.0001	0.46	unknown	0.038	0.9396012	0.0283	0.9203647	0.0235	0.87069035	0.3987	0.8713477	0.4562	0.90313596	0.4627	0.9889427
19	TRUE	Empty	protein|DnaK family protein, putative, expressed	LOC_Os03g60620.1		71 kDa	TRUE	0.085	-0.14	unknown	0.0037	0.8591362	0.0015	0.8552153	-0.0015	0.83983487	-0.2052	0.8376186	-0.0783	0.8889288	-0.1814	0.96481425
20	TRUE	Empty	protein|tubulin/FtsZ domain containing protein, putative, expressed	LOC_Os02g07060.1		50 kDa	TRUE	0.51	-0.02	unknown	0.0014	0.8024515	0.0014	0.7971626	0.0014	0.8100677	-0.1348	0.8092441	0.0295	0.8055079	0.0786	0.8095089
21	TRUE	Empty	protein|acetyl-CoA carboxylase, putative, expressed	LOC_Os05g22940.1		268 kDa	TRUE	0.01	0	unknown	-0.0042	0.8645815	0.0047	0.84783435	0.0006	0.8086253	-0.049	0.8057229	-0.0271	0.8509833	0.0287	0.919359
22	TRUE	Empty	protein|T-complex protein, putative, expressed	LOC_Os12g17910.1		61 kDa	TRUE	< 0.0001	0.18	unknown	0.0253	0.8641049	0.001	0.86504406	-0.0115	0.8273547	0.1752	0.8211443	0.1942	0.86554766	0.2121	0.922809
23	TRUE	Empty	protein|ATP synthase, putative, expressed	LOC_Os01g49190.1		59 kDa	TRUE	0.2	-0.04	unknown	0.0018	0.85164016	0.0103	0.8445068	-0.0018	0.8276219	-0.0739	0.8436218	-0.0296	0.8518565	-0.0898	0.9693937
24	TRUE	Empty	protein|phosphoglycerate kinase protein, putative, expressed	LOC_Os05g41640.2		50 kDa	TRUE	< 0.0001	0.71	unknown	-0.0043	0.88673705	0.0121	0.89388996	0.0091	0.8322328	0.7079	0.84311855	0.6951	0.86649954	0.72	0.9337004
25	TRUE	Empty	protein|fructose-bisphospate aldolase isozyme, putative, expressed	LOC_Os05g33380.1		39 kDa	TRUE	< 0.0001	-0.22	unknown	0.0135	0.8526643	0.0136	0.84368354	0.0106	0.8227431	-0.2798	0.82236207	-0.1818	0.86616975	-0.2234	0.8855614
26	TRUE	Empty	protein|oxygen-evolving enhancer protein 1, chloroplast precursor, putative, expressed	LOC_Os01g31690.1		35 kDa		< 0.0001	0.91	unknown	0.02	0.9154727	0.0077	0.90375364	0.0051	0.8470761	0.9725	0.86794555	0.9553	0.8884717	0.7426	0.95108205
27	TRUE	Empty	protein|40S ribosomal protein S27a, putative, expressed	LOC_Os05g06770.1		18 kDa	TRUE	0.23	-0.03	unknown	0.0031	0.84316325	0.0024	0.8508023	-0.0006	0.8324564	0.0739	0.89334285	0.0241	0.85842186	-0.3312	1.05857
28	TRUE	Empty	protein|DnaK family protein, putative, expressed	LOC_Os12g14070.1		74 kDa	TRUE	0.0058	0.05	unknown	0.0144	0.83723354	0.0016	0.8211486	0.0062	0.79840213	0.0277	0.80631673	0.0897	0.8243793	-0.027	0.88437444
29	TRUE	Empty	protein|UTP--glucose-1-phosphate uridylyltransferase, putative, expressed	LOC_Os09g38030.1		52 kDa	TRUE	0.014	-0.08	unknown	0.0232	0.9436847	0.0146	0.91009074	0.0027	0.8384275	-0.0908	0.8406046	-0.1158	0.8974229	-0.0962	1.0378481
30	TRUE	Empty	protein|ATP-dependent Clp protease ATP-binding subunit clpA homolog CD4B,chloroplast precursor, putative, expressed	LOC_Os04g32560.2		102 kDa	TRUE	0.067	-0.11	unknown	0.0864	1.1312665	0.0447	1.038408	0.0074	0.8607863	-0.1332	0.84989846	-0.2123	1.0676994	-0.131	1.2424889
31	TRUE	Empty	protein|elongation factor TS family protein, expressed	LOC_Os12g35630.1		121 kDa	TRUE	< 0.0001	0.36	unknown	0.018	0.8714294	-0.0036	0.8403495	-0.0047	0.8173231	0.337	0.81787294	0.3871	0.84447145	0.3252	0.87853706
32	TRUE	Empty	protein|elongation factor Tu, putative, expressed	LOC_Os02g38210.1		50 kDa	TRUE	< 0.0001	0.37	unknown	0.0086	0.8491136	-0.004	0.8353535	0.0032	0.8248021	0.3268	0.81891483	0.3643	0.8634928	0.4094	0.8995188
33	TRUE	Empty	protein|glycine dehydrogenase, putative, expressed	LOC_Os01g51410.1		111 kDa	TRUE	< 0.0001	0.42	unknown	0.0113	0.8971764	0.0081	0.86591285	-0.0068	0.83288264	0.3933	0.83723795	0.4275	0.876786	0.3787	1.0840014
34	TRUE	Empty	protein|glyceraldehyde-3-phosphate dehydrogenase, putative, expressed	LOC_Os03g03720.1		47 kDa	TRUE	< 0.0001	0.62	unknown	0.0134	0.882896	0.0092	0.86079776	-0.0026	0.847287	0.6221	0.83215594	0.5836	0.8746779	0.6682	0.92821205
35	TRUE	Empty	protein|actin, putative, expressed	LOC_Os05g01600.2		42 kDa	TRUE	0.05	0.25	unknown	-0.0001	0.81539387	0.0038	0.8098109	-0.0031	0.8098109	0.1119	0.81079566	0.3968	0.8158969	0.2421	0.81058383
36	TRUE	Empty	protein|phenylalanine ammonia-lyase, putative, expressed	LOC_Os02g41630.2		75 kDa	TRUE	< 0.0001	0.49	unknown	-0.0056	0.8599633	0.0122	0.83350676	0.0029	0.80641985	0.4214	0.80616903	0.5237	0.8264699	0.5044	0.9045536
37	TRUE	Empty	protein|catalase isozyme A, putative, expressed	LOC_Os02g02400.1		57 kDa	TRUE	< 0.0001	-0.43	unknown	0.0222	0.9186445	0.014	0.87953466	-0.0004	0.8314368	-0.4838	0.83883804	-0.4055	0.9031685	-0.4141	0.98370785
38	TRUE	Empty	protein|plasma membrane ATPase, putative, expressed	LOC_Os04g56160.1		105 kDa	TRUE	0.95	-0.01	unknown	0.0158	0.8731983	0.0124	0.83941686	0.01	0.80733746	0.0124	0.81049603	-0.0401	0.8804692	-0.046	1.0455353
39	TRUE	Empty	protein|heat shock protein, putative, expressed	LOC_Os09g29840.1		89 kDa	TRUE	0.0017	0.09	unknown	0.0003	0.81174165	0.0007	0.7887972	0.0121	0.79889995	0.0118	0.8016947	0.143	0.81961733	0.1262	0.82568616
40	TRUE	Empty	protein|fructose-bisphospate aldolase isozyme, putative, expressed	LOC_Os11g07020.1		42 kDa	TRUE	< 0.0001	0.76	unknown	0.005	0.9272896	0.0094	0.9041178	-0.0001	0.8628561	0.6588	0.86526424	0.7308	0.9382802	0.732	0.9744033
41	TRUE	Empty	protein|UDP-glucose 6-dehydrogenase, putative, expressed	LOC_Os03g55070.2		53 kDa	TRUE	0.44	0.01	unknown	0.0071	0.89161056	0.005	0.88276786	0.0116	0.84476346	-0.0006	0.8557299	0.0078	0.90041643	0.0019	0.93689036
42	TRUE	Empty	protein|kinase, pfkB family, putative, expressed	LOC_Os08g02120.1		36 kDa	TRUE	< 0.0001	-0.25	unknown	0.0144	0.91354084	0.0201	0.9009109	0.0099	0.8451953	-0.305	0.8622725	-0.2795	0.8807069	-0.1765	0.93917483
43	TRUE	Empty	protein|ribosomal protein L4, putative, expressed	LOC_Os07g08330.1		45 kDa	TRUE	< 0.0001	-0.73	unknown	0.0542	1.101206	0.0681	1.0932714	0.0489	0.9544543	-0.7968	0.97205627	-0.7928	0.9967766	-0.7635	1.1371915
44	TRUE	Empty	protein|acetyl-CoA carboxylase, putative, expressed	LOC_Os10g21910.1		254 kDa	TRUE	< 0.0001	-0.3	unknown	0.0019	0.84706926	0.0146	0.82451826	0.0063	0.80433965	-0.2876	0.80233085	-0.2954	0.8861533	-0.2506	0.9253124
45	TRUE	Empty	protein|glyceraldehyde-3-phosphate dehydrogenase, putative, expressed	LOC_Os04g38600.2		43 kDa	TRUE	< 0.0001	0.85	unknown	0.008	0.90559906	0.003	0.8738431	0.003	0.8537394	0.8027	0.8674882	0.8377	0.8627597	0.872	0.905225
46	TRUE	Empty	protein|T-complex protein, putative, expressed	LOC_Os10g32550.1		67 kDa	TRUE	0.098	-0.14	unknown	-0.005	0.87232834	-0.007	0.87246203	0.0096	0.8292313	-0.0887	0.83388144	-0.0909	0.8674446	-0.2322	0.9724129
47	TRUE	Empty	protein|PsbP, putative, expressed	LOC_Os07g04840.1		27 kDa		0.00079	0.47	unknown	0.0285	0.9790084	0.0147	0.9539156	0.0221	0.9171177	0.4733	0.92022777	0.4333	0.99335766	0.3528	1.0661789
48	TRUE	Empty	protein|OsPDIL1-1 protein disulfide isomerase PDIL1-1, expressed	LOC_Os11g09280.2		57 kDa	TRUE	< 0.0001	-0.32	unknown	0.0343	0.9468074	0.0165	0.9032978	0.0021	0.8562463	-0.3049	0.86855507	-0.3118	0.96225053	-0.3792	1.0673069
49	TRUE	Empty	protein|TUDOR protein with multiple SNc domains, putative, expressed	LOC_Os02g32350.2		108 kDa	TRUE	< 0.0001	-0.17	unknown	0.0203	0.8696334	0.0144	0.84906644	0.015	0.81489813	-0.2453	0.82514054	-0.198	0.8608302	-0.1727	0.88579273
50	TRUE	Empty	protein|coatomer alpha subunit, putative, expressed	LOC_Os03g50340.1		136 kDa	TRUE	0.00035	-0.31	unknown	0.0106	0.8479966	0.0158	0.85850626	0.0142	0.8420799	-0.3343	0.8528452	-0.354	0.85253954	-0.2993	0.84817755
51	TRUE	Empty	protein|DnaK family protein, putative, expressed	LOC_Os02g02410.1		73 kDa	TRUE	< 0.0001	-0.16	unknown	0.029	0.8861192	0.0113	0.8649923	0.0011	0.81970614	-0.1861	0.8309447	-0.1843	0.88366926	-0.2548	0.9607196
52	TRUE	Empty	protein|dehydrogenase, putative, expressed	LOC_Os01g46610.1		46 kDa	TRUE	0.001	-0.1	unknown	0.0211	0.87951434	0.0341	0.87565166	0.0115	0.8350649	-0.138	0.82738423	-0.1436	0.89324504	-0.054	0.9526239
53	TRUE	Empty	protein|phosphoglycerate kinase protein, putative, expressed	LOC_Os02g07260.1		42 kDa	TRUE	< 0.0001	-0.16	unknown	-0.0057	0.88702035	0.008	0.853231	-0.0063	0.81871146	-0.1828	0.8425141	-0.1884	0.8783604	-0.2502	1.0264707
54	TRUE	Empty	protein|cell division control protein 48 homolog E, putative, expressed	LOC_Os03g05730.1		90 kDa	TRUE	< 0.0001	-0.33	unknown	0.0179	0.8917258	0.0182	0.8588441	0.0011	0.82522345	-0.3375	0.822326	-0.329	0.9051581	-0.4014	1.0311302
55	TRUE	Empty	protein|elongation factor, putative, expressed	LOC_Os04g45490.1		75 kDa	TRUE	< 0.0001	0.51	unknown	0.0124	0.8740192	0.0073	0.85981303	0.0113	0.8213611	0.4497	0.8176312	0.4915	0.84832454	0.5147	0.912637
56	TRUE	Empty	protein|ribosomal protein L3, putative, expressed	LOC_Os11g06750.1		44 kDa	TRUE	0.23	0.05	unknown	0.0005	0.84957415	-0.0038	0.847569	0.0013	0.85207176	-0.1325	0.8636674	0.1345	0.8523254	0.1586	0.8666392
57	TRUE	Empty	protein|photosystem II P680 chlorophyll A apoprotein, putative, expressed	LOC_Os06g39708.1		56 kDa	TRUE	< 0.0001	0.82	unknown	0.0058	0.9214545	0.002	0.90833175	0.0007	0.8729433	0.7804	0.8693697	0.7956	0.8942003	0.8392	0.9561374
58	TRUE	Empty	protein|sucrose synthase, putative, expressed	LOC_Os06g09450.4		92 kDa	TRUE	< 0.0001	-0.45	unknown	0.0363	0.9002953	0.0162	0.86054564	-0.0043	0.83135664	-0.4839	0.83394074	-0.5388	0.8787704	-0.4803	1.0113364
59	TRUE	Empty	protein|peroxiredoxin, putative, expressed	LOC_Os02g33450.1		28 kDa		< 0.0001	0.43	unknown	0.0253	0.9158862	0.0034	0.8945784	-0.0025	0.8312677	0.3818	0.8332138	0.4701	0.8942139	0.5427	0.95179445
60	TRUE	Empty	protein|DnaK family protein, putative, expressed	LOC_Os01g08560.2		93 kDa	TRUE	< 0.0001	-0.21	unknown	0.0209	0.86756337	0.0009	0.83579755	0.0117	0.7981124	-0.2184	0.80624706	-0.2152	0.88569665	-0.2214	0.9913863
61	TRUE	Empty	protein|ATP synthase, putative, expressed	LOC_Os06g45120.1		68 kDa	TRUE	0.032	-0.03	unknown	-0.0002	0.84941876	-0.0016	0.8093388	0.0067	0.7888712	-0.045	0.8146017	-0.0482	0.82197976	-0.0693	0.9201153
62	TRUE	Empty	protein|S-adenosylmethionine synthetase, putative, expressed	LOC_Os01g22010.2		43 kDa	TRUE	< 0.0001	0.2	unknown	0.0002	0.8265907	0.0073	0.8085946	0.0052	0.794427	0.1777	0.7985402	0.2336	0.84308547	0.1623	0.87552077
63	TRUE	Empty	protein|DEAD-box ATP-dependent RNA helicase, putative, expressed	LOC_Os02g05330.1		47 kDa	TRUE	< 0.0001	-0.36	unknown	0.0358	1.014083	0.0387	0.9639193	0.0188	0.9080973	-0.4662	0.91744953	-0.3735	0.9986178	-0.4516	1.3784894
64	TRUE	Empty	protein|serine hydroxymethyltransferase, mitochondrial precursor, putative, expressed	LOC_Os03g52840.1		56 kDa		< 0.0001	0.47	unknown	0.0123	0.8501726	-0.0047	0.83197474	0.0017	0.7937502	0.4507	0.80491793	0.4551	0.86504483	0.4227	0.8968259
65	TRUE	Empty	protein|ribulose bisphosphate carboxylase large chain precursor, putative, expressed	LOC_Os12g10580.1		56 kDa	TRUE	< 0.0001	1.23	unknown	0.0127	0.89106584	0.0074	0.8657039	-0.0092	0.84904426	1.1694	0.8484418	1.2345	0.86239606	1.3044	0.880337
66	TRUE	Empty	protein|porphobilinogen deaminase, chloroplast precursor, putative, expressed	LOC_Os02g07230.1		38 kDa		0.00028	0.08	unknown	0.0112	0.86333656	0.0154	0.8555466	0.0052	0.8318532	0.082	0.83528	0.1014	0.8868462	0.0408	0.92654586
67	TRUE	Empty	protein|lactate/malate dehydrogenase, putative, expressed	LOC_Os10g33800.1		36 kDa	TRUE	< 0.0001	-0.21	unknown	0.0018	0.9102772	0.0142	0.8855725	0.008	0.85879135	-0.2469	0.8504478	-0.2062	0.9147637	-0.264	0.9645093
68	TRUE	Empty	protein|triosephosphate isomerase, cytosolic, putative, expressed	LOC_Os01g05490.1		27 kDa	TRUE	0.17	-0.02	unknown	0.0257	0.84478295	0.0071	0.8269835	0.0042	0.7909295	-0.0543	0.8052083	-0.0275	0.8431531	0.0033	0.8847404
69	TRUE	Empty	protein|2,3-bisphosphoglycerate-independent phosphoglycerate mutase, putative, expressed	LOC_Os01g60190.2		61 kDa	TRUE	0.0044	-0.11	unknown	0.0116	0.8342127	-0.0078	0.8180253	0.0096	0.8057002	-0.1441	0.8069875	-0.0755	0.8394101	-0.1241	0.8753472
70	TRUE	Empty	protein|aminotransferase, putative, expressed	LOC_Os08g39300.4		44 kDa	TRUE	< 0.0001	0.69	unknown	0.0096	0.9093314	-0.0002	0.90580565	0.0102	0.864609	0.6383	0.87108207	0.643	0.9503441	0.7133	1.0528246
71	TRUE	Empty	protein|hydroxyacid oxidase 1, putative, expressed	LOC_Os03g57220.1		40 kDa	TRUE	< 0.0001	0.62	unknown	0.0006	0.90842396	0.0075	0.8666216	0.0071	0.85305977	0.5916	0.8429886	0.6008	0.8991663	0.5827	1.0766085
72	TRUE	Empty	protein|OsFtsH1 FtsH protease, homologue of AtFtsH1/5, expressed	LOC_Os06g51029.1		73 kDa		< 0.0001	0.36	unknown	0.0187	0.89581937	0.0124	0.86877656	0.0046	0.83242136	0.3365	0.8208251	0.3265	0.8870235	0.3413	0.9686484
73	TRUE	Empty	protein|dihydrolipoyl dehydrogenase 1, mitochondrial precursor, putative, expressed	LOC_Os01g22520.1		53 kDa	TRUE	0.26	0.01	unknown	-0.0032	0.8573935	0.0132	0.83623594	-0.0045	0.7999402	-0.0323	0.79968995	0.0412	0.8383119	-0.0098	0.9299387
74	TRUE	Empty	protein|carbonic anhydrase, chloroplast precursor, putative, expressed	LOC_Os01g45274.1		29 kDa	TRUE	< 0.0001	1.23	unknown	-0.0019	0.9245057	0.0099	0.9574657	-0.0039	0.877963	1.2233	0.92379487	1.2554	0.94379216	1.259	0.96589863
75	TRUE	Empty	protein|ATP synthase, putative, expressed	LOC_Os09g08910.1		55 kDa	TRUE	0.0078	-0.07	unknown	0.0023	0.8860131	0.003	0.88126695	0.0009	0.8239285	-0.0987	0.82654536	-0.1196	0.8607758	-0.0249	0.9041627
76	TRUE	Empty	protein|calreticulin precursor protein, putative, expressed	LOC_Os04g32950.1		61 kDa		< 0.0001	-0.21	unknown	0.0385	0.8866621	0.0154	0.8443411	0.0137	0.80870974	-0.2484	0.81591964	-0.2452	0.8840727	-0.2933	1.0640972
77	TRUE	Empty	protein|alpha-1,4-glucan-protein synthase, putative, expressed	LOC_Os03g40270.1		41 kDa	TRUE	0.85	0.02	unknown	0.0171	0.85485834	0.0183	0.83180743	0.0033	0.8081911	-0.0319	0.8010859	-0.0131	0.8262218	0.1183	0.8745556
78	TRUE	Empty	protein|aconitate hydratase protein, putative, expressed	LOC_Os03g04410.1		106 kDa	TRUE	< 0.0001	-0.28	unknown	0.0366	0.92396444	0.0065	0.8896518	0.0065	0.8526079	-0.3734	0.8504916	-0.3199	0.9002333	-0.3406	0.94303626
79	TRUE	Empty	protein|triosephosphate isomerase, chloroplast precursor, putative, expressed	LOC_Os09g36450.1		32 kDa	TRUE	0.00016	0.2	unknown	0.0196	0.9441595	0.0316	0.9051561	0.0056	0.88034904	0.1526	0.87017536	0.1572	0.91882104	0.1433	1.0550374
80	TRUE	Empty	protein|pre-mRNA-processing-splicing factor 8, putative, expressed	LOC_Os05g07050.1		274 kDa	TRUE	< 0.0001	-0.11	unknown	0.0098	0.8185809	0.0045	0.8059379	0.0038	0.7992763	-0.1004	0.80614775	-0.1399	0.8344293	-0.0933	0.88424087
81	TRUE	Empty	protein|methylenetetrahydrofolate reductase, putative, expressed	LOC_Os03g60090.1 (+1)		66 kDa		< 0.0001	-0.11	unknown	0.0125	0.8619477	0.0193	0.8315599	0.0091	0.8110284	-0.205	0.84192085	-0.1907	0.89729977	-0.1074	0.971707
82	TRUE	Empty	protein|M16 domain containing zinc peptidase, putative, expressed	LOC_Os02g52390.1		121 kDa		< 0.0001	-0.12	unknown	0.0106	0.84296966	0.0011	0.8258514	0.0021	0.7964813	-0.1702	0.8034003	-0.1497	0.8745829	-0.1405	0.94954795
83	TRUE	Empty	protein|40S ribosomal protein S3-1, putative, expressed	LOC_Os03g38000.1		25 kDa	TRUE	0.17	-0.07	unknown	0.0213	0.91101766	-0.0008	0.8676022	-0.0036	0.8393592	-0.1281	0.8503863	-0.0673	0.8624414	-0.0777	1.002828
84	TRUE	Empty	protein|14-3-3 protein, putative, expressed	LOC_Os03g50290.1		29 kDa	TRUE	0.097	0.06	unknown	0.015	0.85715014	0.0212	0.85967416	-0.007	0.80257624	-0.0032	0.79768074	0.0165	0.82051694	0.1398	0.8647524
85	TRUE	Empty	protein|BIG, putative, expressed	LOC_Os09g07300.1		486 kDa		0.00018	-0.07	unknown	-0.0038	0.82886523	0.0059	0.8153648	-0.01	0.80711114	-0.0876	0.82372284	-0.0999	0.82925624	-0.0841	0.9048344
86	TRUE	Empty	protein|heat shock protein, putative, expressed	LOC_Os06g50300.1		93 kDa		< 0.0001	-0.33	unknown	0.0121	0.85142785	0.0023	0.8296693	0.0168	0.80941916	-0.3929	0.8115913	-0.3555	0.86811054	-0.405	0.92604303
87	TRUE	Empty	protein|6-phosphogluconate dehydrogenase, decarboxylating, putative, expressed	LOC_Os06g02144.2		53 kDa	TRUE	< 0.0001	-0.25	unknown	0.0086	0.8894589	0.0113	0.88310665	0.0095	0.8308808	-0.2259	0.83407867	-0.2145	0.9285361	-0.279	1.0932782
88	TRUE	Empty	protein|alanyl-tRNA synthetase, putative, expressed	LOC_Os10g10244.1		109 kDa	TRUE	< 0.0001	-0.24	unknown	0.0346	0.8848925	0.0116	0.8452731	-0.0006	0.8055754	-0.2464	0.80659074	-0.2935	0.9262263	-0.3256	1.0760417
89	TRUE	Empty	protein|aconitate hydratase protein, putative, expressed	LOC_Os08g09200.1		108 kDa	TRUE	< 0.0001	-0.32	unknown	0.0146	0.900148	0.0209	0.87007177	0.0023	0.82506394	-0.3152	0.8248017	-0.3375	0.88848895	-0.3699	1.017923
90	TRUE	Empty	protein|glyceraldehyde-3-phosphate dehydrogenase, putative, expressed	LOC_Os08g03290.1		36 kDa	TRUE	< 0.0001	-0.28	unknown	0.0129	0.9302135	-0.004	0.9053705	0.0078	0.87035435	-0.2973	0.8667387	-0.3435	0.90867287	-0.2651	1.0002663
91	TRUE	Empty	protein|ubiquitin-activating enzyme, putative, expressed	LOC_Os11g01510.1		117 kDa	TRUE	0.12	-0.04	unknown	0.0262	0.86176926	-0.001	0.82671297	0.0001	0.8171272	-0.1135	0.8206124	-0.0424	0.8332326	-0.0428	0.86015123
92	TRUE	Empty	protein|ATTIC110/TIC110, putative, expressed	LOC_Os10g35010.1		76 kDa		< 0.0001	0.08	unknown	0.0077	0.85943925	-0.0005	0.8311405	-0.0009	0.79622114	0.041	0.7922176	0.06	0.85491425	0.1095	0.941813
93	TRUE	Empty	protein|WD repeat-containing protein, putative, expressed	LOC_Os01g49290.1		36 kDa	TRUE	< 0.0001	-0.12	unknown	-0.0016	0.8800115	0.0128	0.8723831	-0.0009	0.8446253	-0.1826	0.84974736	-0.158	0.8674686	-0.0893	0.9530651
94	TRUE	Empty	protein|phosphoglucomutase, putative, expressed	LOC_Os03g50480.1		63 kDa		< 0.0001	-0.15	unknown	0.0183	0.8845838	0.0251	0.87191975	0.0047	0.81579036	-0.159	0.82048583	-0.1709	0.8965613	-0.1694	1.0059092
95	TRUE	Empty	protein|glutamine synthetase, catalytic domain containing protein, expressed	LOC_Os04g56400.1		47 kDa	TRUE	< 0.0001	0.66	unknown	0.0133	0.8685612	0.0157	0.9108084	-0.0098	0.8401015	0.6416	0.8566383	0.6331	0.87807935	0.6321	0.9055038
96	TRUE	Empty	protein|ATMIN7, putative, expressed	LOC_Os07g37750.1		186 kDa	TRUE	0.0052	0	unknown	0.0064	0.8297689	0.0028	0.8090917	0.0068	0.802617	-0.0141	0.80691445	0.0041	0.81941736	0.0568	0.8365493
97	TRUE	Empty	protein|phosphoenolpyruvate carboxylase, putative, expressed	LOC_Os08g27840.1		110 kDa	TRUE	0.15	0.04	unknown	0.0462	0.9132867	0.0045	0.8495425	0.0114	0.82618475	-0.0053	0.83259994	-0.0147	0.8786171	0.0167	0.9443403
98	TRUE	Empty	protein|ATP synthase, putative, expressed	LOC_Os06g37180.1		54 kDa	TRUE	0.0028	-0.07	unknown	0.0151	0.8573085	0.0144	0.83017087	0.0029	0.8239473	-0.0415	0.8438532	-0.098	0.86962444	-0.1905	1.0624617
99	TRUE	Empty	protein|calreticulin precursor protein, putative, expressed	LOC_Os07g14270.2 (+1)		49 kDa	TRUE	< 0.0001	-0.22	unknown	0.0258	0.89300203	0.0179	0.87908155	0.0161	0.85158044	-0.2834	0.85414624	-0.2	0.88629067	-0.3158	0.9943087
100	TRUE	Empty	protein|cysteine synthase, mitochondrial precursor, putative, expressed	LOC_Os01g74650.3		42 kDa	TRUE	< 0.0001	0.41	unknown	0.0012	0.8397995	0.0065	0.8277807	-0.002	0.8005957	0.413	0.80399865	0.3739	0.85130614	0.373	0.94166344
101	TRUE	Empty	protein|stress responsive protein, putative, expressed	LOC_Os03g21040.2		39 kDa	TRUE	< 0.0001	-0.6	unknown	0.0283	1.001525	0.0257	0.94704723	-0.0006	0.83882356	-0.6086	0.86229426	-0.6109	0.90786886	-0.7126	1.1796705
102	TRUE	Empty	protein|aldehyde dehydrogenase, putative, expressed	LOC_Os08g34210.1		53 kDa	TRUE	< 0.0001	-0.17	unknown	0.0208	0.8764856	-0.0019	0.83877754	0.0032	0.81228274	-0.1682	0.8368323	-0.1469	0.852997	-0.1623	0.919464
103	TRUE	Empty	protein|abscisic stress-ripening, putative, expressed	LOC_Os11g06720.1		15 kDa	TRUE	< 0.0001	0.28	unknown	0.027	1.0245343	-0.0085	0.91076463	0.0095	0.85654193	0.1878	0.86318165	0.3379	0.9088536	0.289	0.96460015
104	TRUE	Empty	protein|phosphoribulokinase/Uridine kinase family protein, expressed	LOC_Os02g47020.1		45 kDa	TRUE	< 0.0001	0.83	unknown	0.0137	0.93107706	0.0132	0.8845826	0.0039	0.84713393	0.8192	0.8472315	0.8169	0.91370636	0.7808	1.0162512
105	TRUE	Empty	protein|fructose-1,6-bisphosphatase, putative, expressed	LOC_Os04g16680.1		42 kDa		< 0.0001	0.81	unknown	0.0091	0.84685135	0.0101	0.8312081	0.0012	0.82934874	0.779	0.813277	0.8166	0.8319235	0.8566	0.84450144
106	TRUE	Empty	protein|DnaK family protein, putative, expressed	LOC_Os05g23740.1		74 kDa	TRUE	< 0.0001	0.34	unknown	0.0003	0.90689844	-0.0024	0.8988331	-0.0165	0.8685127	0.3639	0.86684144	0.3676	0.9720093	0.1952	1.0806088
107	TRUE	Empty	protein|aminotransferase, classes I and II, domain containing protein, expressed	LOC_Os07g01760.1		54 kDa	TRUE	< 0.0001	0.55	unknown	0.0223	0.95023316	0.034	0.8965472	0.0138	0.84368974	0.5228	0.8391539	0.538	0.8971876	0.5722	0.95016134
108	TRUE	Empty	protein|OsAPx1 - Cytosolic Ascorbate Peroxidase encoding gene 1-8, expressed	LOC_Os03g17690.1		27 kDa	TRUE	< 0.0001	-0.22	unknown	0.018	0.8709996	0.0069	0.8365346	-0.0031	0.8166333	-0.2318	0.81200033	-0.2524	0.87287235	-0.2848	0.9571379
109	TRUE	Empty	protein|peroxiredoxin, putative, expressed	LOC_Os02g09940.1		23 kDa	TRUE	< 0.0001	0.59	unknown	0.0228	0.90293556	0.0097	0.8880848	0.0001	0.82817	0.618	0.8349447	0.5868	0.9021718	0.5193	0.9419542
110	TRUE	Empty	protein|DnaK family protein, putative, expressed	LOC_Os02g53420.1		73 kDa	TRUE	0.24	-0.08	unknown	0.0271	0.90264577	0.0302	0.87726796	-0.0021	0.8084297	-0.0175	0.8307464	-0.0846	0.8459551	-0.1869	0.99703354
111	TRUE	Empty	protein|magnesium-chelatase, putative, expressed	LOC_Os03g20700.1		153 kDa	TRUE	< 0.0001	0.23	unknown	0.0145	0.87147796	0.0101	0.84767216	-0.0071	0.81743234	0.191	0.8239845	0.1976	0.87748164	0.2099	0.9323372
112	TRUE	Empty	protein|ubiquitin carboxyl-terminal hydrolase, putative, expressed	LOC_Os12g30540.1		132 kDa	TRUE	< 0.0001	-0.14	unknown	0.0118	0.8459193	-0.0016	0.82448524	0.002	0.8026138	-0.1859	0.8050252	-0.1552	0.8519684	-0.1027	0.9003381
113	TRUE	Empty	protein|U5 small nuclear ribonucleoprotein 200 kDa helicase, putative, expressed	LOC_Os02g01740.1		247 kDa	TRUE	< 0.0001	-0.12	unknown	0.0049	0.8114646	0.0112	0.80195194	0.0013	0.78371406	-0.1547	0.7859381	-0.1476	0.8241245	-0.1094	0.85641927
114	TRUE	Empty	protein|kinase, pfkB family, putative, expressed	LOC_Os02g41590.1		37 kDa	TRUE	0.72	0.01	unknown	0.0044	0.8293658	0.0121	0.8216913	0.0022	0.8084301	-0.0327	0.8055089	0.0107	0.831177	0.0581	0.84208226
115	TRUE	Empty	protein|elongation factor 1-gamma, putative, expressed	LOC_Os06g37440.1		47 kDa	TRUE	< 0.0001	-0.26	unknown	0.018	0.87827796	0.0131	0.8492081	0.0026	0.8087231	-0.3157	0.8043096	-0.2787	0.8618892	-0.2642	0.9244921
116	TRUE	Empty	protein|O-methyltransferase, putative, expressed	LOC_Os08g06100.1		40 kDa		0.0022	0.15	unknown	-0.0057	0.8964696	0.0085	0.9077529	-0.0132	0.8469526	0.13	0.8573365	0.116	0.9134374	0.1566	0.9740884
117	TRUE	Empty	protein|ribosomal L18p/L5e family protein, putative, expressed	LOC_Os01g67134.1		34 kDa		< 0.0001	-0.19	unknown	0.0212	0.87879235	0.0085	0.8628302	0.016	0.8281414	-0.2394	0.8223449	-0.2191	0.8928378	-0.1891	0.9976393
118	TRUE	Empty	protein|DnaK family protein, putative, expressed	LOC_Os11g47760.1		71 kDa	TRUE	0.066	-0.06	unknown	0.0162	0.9243019	0.0114	0.9409956	0.0045	0.87658775	-0.0687	0.8828852	-0.0891	0.9062861	-0.0656	0.98348397
119	TRUE	Empty	protein|60S ribosomal protein L8, putative, expressed	LOC_Os12g38000.1		28 kDa		< 0.0001	-0.34	unknown	0.018	0.8941496	0.0241	0.8959649	0.0023	0.8156623	-0.2906	0.81607914	-0.3277	0.88847536	-0.4604	1.1152446
120	TRUE	Empty	protein|transposon protein, putative, unclassified, expressed	LOC_Os01g03070.1		114 kDa	TRUE	0.036	0.01	unknown	0.0099	0.87843	0.0042	0.85544413	-0.0019	0.82893723	-0.0424	0.8278906	-0.0266	0.8600734	0.0125	0.89443094
121	TRUE	Empty	protein|photosystem I reaction center subunit III, chloroplast precursor, putative, expressed	LOC_Os03g56670.2		25 kDa		< 0.0001	1.09	unknown	0.0009	0.8821502	0.0111	0.8701533	0.006	0.8533851	1.0588	0.85696584	1.035	0.8709625	1.1538	0.91471624
122	TRUE	Empty	protein|Core histone H2A/H2B/H3/H4 domain containing protein, putative, expressed	LOC_Os05g49860.1		16 kDa	TRUE	0.016	-0.04	unknown	0.0156	0.84971535	0.0306	0.86089796	0.0043	0.8008263	-0.0797	0.80235857	-0.0697	0.87566394	-0.0853	0.9538122
123	TRUE	Empty	protein|peptidyl-prolyl isomerase, putative, expressed	LOC_Os08g41390.2		64 kDa	TRUE	< 0.0001	-0.33	unknown	0.0106	0.8120049	0.0004	0.79393053	0.0007	0.7848855	-0.3856	0.79855776	-0.2936	0.8142928	-0.3752	0.87631345
124	TRUE	Empty	protein|photosystem II 44 kDa reaction center protein, putative, expressed	LOC_Os04g16874.1		45 kDa	TRUE	< 0.0001	0.57	unknown	0.0097	0.8889777	0.027	0.96071166	0.0272	0.95558304	0.6409	0.8734193	0.5071	0.9886427	0.5231	1.027237
125	TRUE	Empty	protein|HEAT repeat family protein, putative, expressed	LOC_Os02g07120.1		134 kDa	TRUE	< 0.0001	-0.12	unknown	0.0119	0.8374932	0.0021	0.81484544	0.0025	0.787735	-0.1407	0.8005423	-0.1109	0.8424797	-0.1207	0.8887167
126	TRUE	Empty	protein|lactate/malate dehydrogenase, putative, expressed	LOC_Os05g49880.1		35 kDa	TRUE	0.34	-0.01	unknown	0.0122	0.8668163	0.005	0.8206581	0.0053	0.8512292	-0.0229	0.8206917	0.0483	0.8419406	-0.0799	0.8751681
127	TRUE	Empty	protein|carbamoyl-phosphate synthase large chain, putative, expressed	LOC_Os01g38970.1		128 kDa		< 0.0001	-0.39	unknown	0.0188	0.8585195	0.0239	0.851067	0.01	0.82538474	-0.3682	0.8379475	-0.3785	0.8722519	-0.3672	0.9446488
128	TRUE	Empty	protein|glutamate synthase, chloroplast precursor, putative, expressed	LOC_Os01g48960.1		237 kDa	TRUE	0.01	0.06	unknown	0.0013	0.8131766	0.0019	0.81936556	-0.0015	0.80508435	0.0677	0.8161879	0.0647	0.8273921	0.0413	0.8785634
129	TRUE	Empty	protein|40S ribosomal protein S4, putative, expressed	LOC_Os02g01560.1		30 kDa	TRUE	< 0.0001	-0.39	unknown	0.0233	0.9095114	0.0198	0.87213564	-0.0003	0.800585	-0.3957	0.8050597	-0.4549	0.8455941	-0.5172	1.14015
130	TRUE	Empty	protein|OsSub19 - Putative Subtilisin homologue, expressed	LOC_Os02g44520.1		149 kDa		0.41	0.02	unknown	0.0242	0.84628963	0.017	0.8260998	-0.0044	0.8057841	-0.0053	0.8099791	0.0001	0.83421034	-0.0022	0.9140582
131	TRUE	Empty	protein|inorganic H+ pyrophosphatase, putative, expressed	LOC_Os06g43660.1		82 kDa	TRUE	0.0044	-0.09	unknown	0.0048	0.8056358	0.006	0.79418343	0.0024	0.7889809	-0.081	0.7893495	-0.0953	0.81092936	-0.1666	0.8801761
132	TRUE	Empty	protein|OsPOP7 - Putative Prolyl Oligopeptidase homologue, expressed	LOC_Os03g19410.1		104 kDa	TRUE	< 0.0001	0.14	unknown	-0.0012	0.83124346	0.0058	0.82246363	0.0005	0.806155	0.1249	0.81107247	0.1652	0.8150295	0.1822	0.85227716
133	TRUE	Empty	protein|ketol-acid reductoisomerase, chloroplast precursor, putative, expressed	LOC_Os05g49800.1		62 kDa	TRUE	0.0033	0.1	unknown	-0.0028	0.86989045	0.0006	0.8503352	-0.0003	0.84146196	0.0162	0.8397263	0.0377	0.89031047	0.1206	0.9002021
134	TRUE	Empty	protein|nuclear matrix constituent protein 1-like, putative, expressed	LOC_Os02g48010.1		132 kDa	TRUE	< 0.0001	-0.1	unknown	0.023	0.8522993	0.0117	0.8428496	0.0114	0.8332673	-0.1188	0.8319027	-0.0903	0.85199773	-0.2311	0.86398333
135	TRUE	Empty	protein|NAD dependent epimerase/dehydratase family domain containing protein, expressed	LOC_Os03g16980.1		39 kDa	TRUE	< 0.0001	-0.13	unknown	0.0144	0.8999319	0.0169	0.8836342	0.0104	0.85201436	-0.1582	0.85718346	-0.1779	0.8868971	-0.1558	0.90408504
136	TRUE	Empty	protein|NAD dependent epimerase/dehydratase family protein, putative, expressed	LOC_Os10g28200.1		43 kDa	TRUE	0.068	-0.11	unknown	0.0303	0.8754158	0.0329	0.8926846	-0.0013	0.8095186	-0.1573	0.82143176	-0.1325	0.86540306	-0.0696	0.89412975
137	TRUE	Empty	protein|oxidoreductase, short chain dehydrogenase/reductase family domain containing family, expressed	LOC_Os10g35370.1		43 kDa	TRUE	0.0065	-0.13	unknown	0.0216	0.9242291	0.002	0.8946792	0.0017	0.84201986	-0.1571	0.8309028	-0.1084	0.8646456	-0.1616	0.89890105
138	TRUE	Empty	protein|phospholipase D, putative, expressed	LOC_Os01g07760.2		92 kDa	TRUE	< 0.0001	-0.2	unknown	0.0107	0.84745806	-0.0056	0.8474077	0.0086	0.8146724	-0.2642	0.8076473	-0.2083	0.84147286	-0.1544	0.867681
139	TRUE	Empty	protein|transaldolase, putative, expressed	LOC_Os01g70170.1		46 kDa		0.00013	0.22	unknown	0.0036	0.9007036	0.0013	0.89623815	-0.0053	0.84574336	0.1319	0.8375141	0.2493	0.8977183	0.2369	0.9383503
140	TRUE	Empty	protein|tetratricopeptide repeat domain containing protein, putative, expressed	LOC_Os07g23990.1		207 kDa	TRUE	< 0.0001	0.23	unknown	0.0086	0.8595645	0.0004	0.85187364	0.0073	0.8277546	0.1763	0.83062685	0.2675	0.85944086	0.1661	0.91989243
141	TRUE	Empty	protein|40S ribosomal protein S6, putative, expressed	LOC_Os07g42950.1		28 kDa	TRUE	0.0035	-0.21	unknown	0.0008	0.7813978	-0.0054	0.7737951	0.008	0.76924694	-0.2112	0.76689315	-0.1137	0.80633056	-0.3382	0.9194716
142	TRUE	Empty	protein|OsAPx2 - Cytosolic Ascorbate Peroxidase encoding gene 4,5,6,8, expressed	LOC_Os07g49400.2		27 kDa	TRUE	0.061	-0.09	unknown	0.043	0.93377936	0.0281	0.8914873	0.0006	0.8320671	-0.0401	0.84223026	-0.1629	0.94644207	-0.3498	1.2594836
143	TRUE	Empty	protein|puromycin-sensitive aminopeptidase, putative, expressed	LOC_Os02g12650.1		98 kDa	TRUE	< 0.0001	-0.24	unknown	0.0041	0.8789011	0.0171	0.85361665	-0.0061	0.81604594	-0.2551	0.84660214	-0.2576	0.8680274	-0.2987	0.96913785
144	TRUE	Empty	protein|heat shock protein STI, putative, expressed	LOC_Os02g43020.1		65 kDa	TRUE	< 0.0001	-0.31	unknown	0.0169	0.8896536	0.0071	0.848548	0.0079	0.8168537	-0.1984	0.859281	-0.2668	0.90391713	-0.6496	1.2236911
145	TRUE	Empty	protein|mitochondrial carrier protein, putative, expressed	LOC_Os05g23720.1		41 kDa	TRUE	< 0.0001	-0.31	unknown	0.0133	0.81137174	0.0027	0.79396904	-0.0008	0.7835961	-0.3353	0.77472186	-0.3606	0.7981552	-0.2813	0.83897775
146	TRUE	Empty	protein|pyrophosphate--fructose 6-phosphate 1-phosphotransferase subunit alpha, putative, expressed	LOC_Os02g48360.1		67 kDa	TRUE	0.077	-0.02	unknown	-0.0061	0.9150701	-0.0111	0.89870673	-0.011	0.8807321	-0.0519	0.88564986	0.0068	0.9241302	0.0028	1.0082717
147	TRUE	Empty	protein|tRNA synthetase class II core domain containing protein, expressed	LOC_Os04g32650.1		75 kDa	TRUE	0.026	-0.08	unknown	0.0224	0.83523685	0.0136	0.86147845	-0.0017	0.79591185	-0.1193	0.81000674	-0.1459	0.8352303	0.0183	0.86712545
148	TRUE	Empty	protein|dynamin, putative, expressed	LOC_Os06g13820.2		99 kDa	TRUE	< 0.0001	-0.16	unknown	0.0038	0.811618	-0.0022	0.8060604	-0.0001	0.7929296	-0.1875	0.79378116	-0.1602	0.8274804	-0.1726	0.8647539
149	TRUE	Empty	protein|coatomer subunit beta-1, putative, expressed	LOC_Os11g07280.1		105 kDa	TRUE	< 0.0001	-0.13	unknown	0.0159	0.84749967	-0.0029	0.8373335	0.0038	0.8202446	-0.1902	0.8326858	-0.2033	0.8271162	-0.1236	0.89690524
150	TRUE	Empty	protein|pyruvate kinase, putative, expressed	LOC_Os12g05110.1		57 kDa	TRUE	0.038	-0.13	unknown	0.0126	0.8483055	-0.0021	0.82333344	-0.0004	0.82722217	-0.1647	0.82513505	-0.1049	0.8281604	-0.1595	0.8924512
151	TRUE	Empty	protein|leucine aminopeptidase, chloroplast precursor, putative, expressed	LOC_Os02g55140.1		62 kDa	TRUE	< 0.0001	0.15	unknown	0.0131	0.79374963	0.0079	0.79345626	0.0054	0.7784711	0.1154	0.7788171	0.189	0.7977066	0.1173	0.86508656
152	TRUE	Empty	protein|RNA recognition motif containing protein, putative, expressed	LOC_Os07g43810.1		28 kDa	TRUE	0.019	0.32	unknown	0.0117	1.0113719	0.0543	1.1491228	0.0053	0.967568	0.4209	0.9106853	0.0508	0.93424577	0.4811	0.9365772
153	TRUE	Empty	protein|40S ribosomal protein S3a, putative, expressed	LOC_Os03g10340.1		30 kDa	TRUE	0.017	-0.13	unknown	0.0242	0.9048259	0.0117	0.8777198	0.0055	0.8458023	-0.2081	0.82751954	-0.1626	0.91904265	-0.1638	1.0502554
154	TRUE	Empty	protein|D-3-phosphoglycerate dehydrogenase, chloroplast precursor, putative, expressed	LOC_Os04g55720.1		64 kDa	TRUE	0.44	-0.04	unknown	0.0243	0.9643352	0.0231	0.908272	0.0089	0.8554503	-0.0961	0.85155183	-0.1052	0.92193	-0.1227	1.029569
155	TRUE	Empty	protein|peptidase, M24 family protein, putative, expressed	LOC_Os05g28280.1		43 kDa		< 0.0001	-0.42	unknown	0.0222	0.9054894	0.0187	0.9043804	0.012	0.8320111	-0.449	0.8402905	-0.4764	0.89907455	-0.5072	1.08341
156	TRUE	Empty	protein|expressed protein	LOC_Os05g14170.1		110 kDa		0.00014	-0.15	unknown	0.0311	0.88310516	0.004	0.88313	-0.0031	0.85189444	-0.1913	0.84970385	-0.1893	0.8864296	-0.1221	0.9334813
157	TRUE	Empty	protein|aminotransferase, putative, expressed	LOC_Os08g41990.1		50 kDa		< 0.0001	0.52	unknown	0.0209	0.8620237	0.0119	0.84222555	0.0022	0.820107	0.5121	0.8363828	0.5384	0.8763044	0.5568	0.87991285
158	TRUE	Empty	protein|ribosomal protein L7Ae, putative, expressed	LOC_Os09g32976.1		29 kDa	TRUE	< 0.0001	-0.36	unknown	0.0208	0.8707847	0.0089	0.8217055	0.0028	0.77536243	-0.4015	0.7763683	-0.3833	0.82561535	-0.3031	0.9183981
159	TRUE	Empty	protein|monodehydroascorbate reductase, putative, expressed	LOC_Os09g39380.1		48 kDa	TRUE	0.9	-0.01	unknown	0.0067	0.85194814	0.007	0.8431354	0.0076	0.8355753	-0.0081	0.8442531	-0.0218	0.85014755	0.0075	0.90235513
160	TRUE	Empty	protein|tubulin/FtsZ domain containing protein, putative, expressed	LOC_Os01g18050.1		50 kDa	TRUE	0.63	-0.18	unknown	0.0447	1.0380478	0.0022	0.8482591	0.003	0.85758424	-0.1074	0.8963671	-0.2606	0.9826702	-0.5814	2.3061647
161	TRUE	Empty	protein|eukaryotic translation initiation factor 4G, putative, expressed	LOC_Os07g36940.2		194 kDa	TRUE	0.0039	-0.06	unknown	0.0193	0.8367727	-0.0085	0.8192617	0.0095	0.81128496	-0.0519	0.8201659	-0.0474	0.8370058	-0.1336	0.8954621
162	TRUE	Empty	protein|proteasome/cyclosome repeat containing protein, expressed	LOC_Os02g05340.1		98 kDa	TRUE	< 0.0001	-0.14	unknown	0.0375	0.87397605	0.0267	0.85213476	-0.0059	0.8068988	-0.1429	0.8157869	-0.156	0.87761277	-0.1872	0.9308916
163	TRUE	Empty	protein|ribonuclease T2 family domain containing protein, expressed	LOC_Os09g36700.1		28 kDa		< 0.0001	-0.82	unknown	0.0405	0.96279824	0.0213	0.91756034	0.0056	0.82603854	-0.8145	0.82216007	-0.8544	0.881102	-0.9777	1.1223167
164	TRUE	Empty	protein|glutathione S-transferase, C-terminal domain containing protein, expressed	LOC_Os09g37240.1		467 kDa	TRUE	< 0.0001	0.05	unknown	-0.0052	0.84470564	0.0021	0.83888674	-0.0041	0.83627677	0.0579	0.83706945	0.1499	0.83748364	-0.0289	0.8387292
165	TRUE	Empty	protein|hydroxymethylbutenyl 4-diphosphate synthase, putative, expressed	LOC_Os02g39160.1		82 kDa	TRUE	< 0.0001	0.01	unknown	0.0081	0.8413293	0.0063	0.80654514	0.0052	0.7976102	0.0081	0.78740907	0.036	0.8305574	-0.0292	0.92405564
166	TRUE	Empty	protein|aminotransferase, classes I and II, domain containing protein, expressed	LOC_Os02g55420.1		50 kDa		0.82	0.01	unknown	0.0223	0.9044552	0.0279	0.8490268	0.0075	0.79526186	-0.0454	0.8067773	-0.0466	0.8887609	-0.0392	0.99131286
167	TRUE	Empty	protein|outer membrane protein, OMP85 family, putative, expressed	LOC_Os03g16440.1		88 kDa	TRUE	0.7	-0.06	unknown	0.0126	0.8512708	0.0117	0.83852446	0.0063	0.80447793	-0.0716	0.8065255	-0.075	0.8401634	-0.0255	0.911461
168	TRUE	Empty	protein|DnaK family protein, putative, expressed	LOC_Os03g16860.1		71 kDa	TRUE	0.019	-0.12	unknown	0.0286	0.8657621	0.0011	0.8389536	0.0046	0.8194146	-0.1911	0.8195592	-0.0634	0.86331475	-0.113	0.937379
169	TRUE	Empty	protein|chaperone protein clpB 1, putative, expressed	LOC_Os03g31300.1		109 kDa	TRUE	0.072	-0.02	unknown	0.0215	0.86801296	0.0207	0.85517806	-0.002	0.8116031	-0.0068	0.8146688	-0.0078	0.82926744	-0.0509	0.8819327
170	TRUE	Empty	protein|bifunctional aminoacyl-tRNA synthetase, putative, expressed	LOC_Os12g25710.1		58 kDa		< 0.0001	-0.13	unknown	-0.0003	0.83686054	0.0243	0.8225174	0.0097	0.8010641	-0.1268	0.8164801	-0.1359	0.83188283	-0.2057	0.9906255
171	TRUE	Empty	protein|fructose-bisphospate aldolase isozyme, putative, expressed	LOC_Os01g67860.1		39 kDa	TRUE	< 0.0001	-0.2	unknown	0.0183	0.893177	-0.0055	0.86616606	-0.0047	0.8450675	-0.2556	0.84376603	-0.1826	0.8627099	-0.2357	0.89548147
172	TRUE	Empty	protein|40S ribosomal protein S5, putative, expressed	LOC_Os11g29190.2		22 kDa	TRUE	< 0.0001	-0.29	unknown	0.0139	0.86662334	0.0195	0.850318	0.0099	0.8120806	-0.2689	0.822908	-0.3268	0.92191476	-0.3253	1.0153636
173	TRUE	Empty	protein|OsFtsH2 FtsH protease, homologue of AtFtsH2/8, expressed	LOC_Os06g45820.1		73 kDa	TRUE	< 0.0001	0.3	unknown	0.0091	0.90815395	0.0239	0.8607326	0.0084	0.80825245	0.2631	0.8130786	0.2403	0.88233894	0.2629	1.0125968
174	TRUE	Empty	protein|puromycin-sensitive aminopeptidase, putative, expressed	LOC_Os08g30810.1		98 kDa	TRUE	< 0.0001	-0.26	unknown	0.033	0.91437316	0.0192	0.8789198	0.0142	0.8491709	-0.2805	0.83503044	-0.2577	0.86879593	-0.2091	0.9404948
175	TRUE	Empty	protein|aminomethyltransferase, putative, expressed	LOC_Os04g53230.1		44 kDa		< 0.0001	0.39	unknown	0.0243	0.90329987	-0.0109	0.87046313	0.0058	0.8236325	0.4211	0.8357446	0.388	0.85971653	0.3532	0.9325389
176	TRUE	Empty	protein|dynamin family protein, putative, expressed	LOC_Os05g48240.1		69 kDa	TRUE	< 0.0001	-0.2	unknown	0.0168	0.8660349	0.0133	0.8312302	-0.0013	0.80870134	-0.172	0.811164	-0.2259	0.8631333	-0.3003	1.0726765
177	TRUE	Empty	protein|phosphate carrier protein, mitochondrial precursor, putative, expressed	LOC_Os02g52860.1		39 kDa	TRUE	0.038	-0.04	unknown	-0.0039	0.87218875	0.0003	0.85570276	-0.0066	0.8529325	-0.0702	0.8557124	-0.075	0.86014277	0.0167	0.87563455
178	TRUE	Empty	protein|chlorophyll A-B binding protein, putative, expressed	LOC_Os03g39610.1		28 kDa	TRUE	< 0.0001	0.96	unknown	0.0075	0.8829876	0.0014	0.90545917	-0.0116	0.8875845	0.9062	0.88079584	0.9713	0.8701551	1.0097	0.8943475
179	TRUE	Empty	protein|tRNA synthetase class I, putative, expressed	LOC_Os06g43760.1		131 kDa	TRUE	< 0.0001	-0.13	unknown	0.009	0.85207635	-0.0004	0.8362696	0.0143	0.8302269	-0.193	0.82710886	-0.1213	0.8483398	-0.0921	0.90549725
180	TRUE	Empty	protein|retrotransposon protein, putative, Ty1-copia subclass, expressed	LOC_Os03g31134.1		171 kDa	TRUE	< 0.0001	-0.42	unknown	0.0257	0.8922359	0.0024	0.8766533	0.005	0.8236257	-0.3382	0.935234	-0.4168	0.9073962	-0.8471	1.7593712
181	TRUE	Empty	protein|periplasmic beta-glucosidase precursor, putative, expressed	LOC_Os03g53860.1 (+1)		70 kDa	TRUE	< 0.0001	0.16	unknown	0.0134	0.8823928	0.0109	0.8693171	0.0075	0.81905115	0.1169	0.8152593	0.1338	0.8737426	0.1354	0.92727643
182	TRUE	Empty	protein|formate--tetrahydrofolate ligase, putative, expressed	LOC_Os09g27420.1		76 kDa		0.6	-0.02	unknown	0.016	0.86428803	0.0045	0.8403055	-0.005	0.80884236	-0.0044	0.8032928	-0.0715	0.8985051	-0.0447	0.9961595
183	TRUE	Empty	protein|3-beta hydroxysteroid dehydrogenase/isomerase family protein, putative, expressed	LOC_Os12g23180.1		42 kDa		< 0.0001	0.88	unknown	0.001	0.8738094	-0.0042	0.87185913	0.0078	0.8162881	0.9061	0.83887964	0.9072	0.8519703	0.807	0.9247299
184	TRUE	Empty	protein|ATP-citrate synthase subunit 1, putative, expressed	LOC_Os01g19450.1		66 kDa		< 0.0001	-0.23	unknown	0.0394	0.9228767	0.0246	0.85229784	0.0129	0.8174351	-0.2841	0.8226329	-0.2456	0.8971623	-0.239	1.0206567
185	TRUE	Empty	protein|eukaryotic initiation factor iso-4F subunit p82-34, putative, expressed	LOC_Os04g42140.1		87 kDa	TRUE	0.64	-0.06	unknown	0.0177	0.9416111	0.0263	0.8932118	0.0146	0.8417794	-0.1798	0.8532909	-0.1015	0.9067183	-0.1462	0.97020406
186	TRUE	Empty	protein|peptidyl-prolyl cis-trans isomerase, FKBP-type, putative, expressed	LOC_Os06g20320.1		60 kDa		< 0.0001	0.14	unknown	0.0142	0.84405065	0.0268	0.82208043	0.0068	0.79829675	0.0621	0.79630065	0.1013	0.88660216	0.0886	0.9405977
187	TRUE	Empty	protein|threonyl-tRNA synthetase, mitochondrial precursor, putative, expressed	LOC_Os08g19850.1		85 kDa		< 0.0001	-0.23	unknown	0.0328	0.8874322	0.0039	0.83299404	-0.0075	0.7904899	-0.2338	0.8042507	-0.3027	0.8841266	-0.2396	0.9728065
188	TRUE	Empty	protein|tetratricopeptide repeat domain containing protein, expressed	LOC_Os01g43030.1		104 kDa	TRUE	0.69	-0.04	unknown	0.0013	0.80854315	0.0072	0.80094063	0.0017	0.787782	-0.0506	0.79876006	-0.0276	0.82931185	-0.0329	0.9142804
189	TRUE	Empty	protein|ATP synthase gamma chain, putative, expressed	LOC_Os07g32880.1		40 kDa		< 0.0001	1.07	unknown	0.0098	0.92160785	0.0031	0.91285944	-0.0077	0.91111475	1.0452	0.912852	1.0311	0.8980535	1.0988	0.9698877
190	TRUE	Empty	protein|tubulin/FtsZ domain containing protein, putative, expressed	LOC_Os07g38730.1		50 kDa	TRUE	0.55	0.01	unknown	0.0094	0.87971383	-0.0035	0.85966873	-0.0072	0.84495264	-0.0441	0.8523071	0.0362	0.87290734	0.0105	0.88452667
191	TRUE	Empty	protein|preprotein translocase subunit secA, chloroplast precursor, putative, expressed	LOC_Os01g21820.1		114 kDa	TRUE	0.00047	0.03	unknown	0.0078	0.84510845	0.0042	0.826571	0.0083	0.80917025	-0.0115	0.80344784	0.0264	0.838726	0.0177	0.9183004
192	TRUE	Empty	protein|succinyl-CoA ligase beta-chain, mitochondrial precursor, putative, expressed	LOC_Os02g40830.1 (+1)		45 kDa	TRUE	< 0.0001	-0.25	unknown	0.0046	0.8129271	-0.006	0.8055858	0.0005	0.7803733	-0.2719	0.79523265	-0.2083	0.81623214	-0.3234	0.9593174
193	TRUE	Empty	protein|ribulose-phosphate 3-epimerase, chloroplast precursor, putative, expressed	LOC_Os03g07300.1		29 kDa	TRUE	< 0.0001	0.53	unknown	0.0057	0.867592	-0.0077	0.85985655	0.0026	0.844892	0.4973	0.85719806	0.552	0.86648005	0.5097	0.9256037
194	TRUE	Empty	protein|aminotransferase, classes I and II, domain containing protein, expressed	LOC_Os03g18810.1		50 kDa	TRUE	0.81	-0.07	unknown	0.013	0.8258924	0.0049	0.8079714	0.0115	0.8069551	-0.0574	0.8236666	-0.1001	0.842266	-0.0654	0.95900935
195	TRUE	Empty	protein|TOC159, putative, expressed	LOC_Os05g05950.1		140 kDa		0.0084	0	unknown	0.016	0.8874566	0.0219	0.8608697	0.0075	0.80879086	0.0201	0.820963	-0.0806	0.92482173	-0.0747	1.037765
196	TRUE	Empty	protein|PTAC16, putative, expressed	LOC_Os05g22614.1		52 kDa		< 0.0001	0.94	unknown	0.0043	0.85384464	-0.0012	0.85618997	-0.0021	0.8266841	0.9731	0.8437287	0.9775	0.86627907	0.8454	0.87645376
197	TRUE	Empty	protein|14-3-3 protein, putative, expressed	LOC_Os08g37490.1		29 kDa	TRUE	0.3	0	unknown	0.0135	0.8745931	0.0009	0.84133726	0.0013	0.81362826	-0.0466	0.81873345	0.0071	0.8129423	-0.0066	0.9171534
198	TRUE	Empty	protein|ribosomal protein L6, putative, expressed	LOC_Os09g31180.1		21 kDa	TRUE	0.00014	0.25	unknown	0.0052	0.8149343	0.0022	0.80965084	-0.0064	0.8147063	0.1844	0.8148359	0.286	0.81404483	0.2894	0.81555414
199	TRUE	Empty	protein|cysteine synthase, putative, expressed	LOC_Os12g42980.1		44 kDa	TRUE	< 0.0001	0.56	unknown	0.0013	0.86428857	-0.0006	0.86143583	-0.0133	0.835792	0.5484	0.8303313	0.5503	0.9012826	0.5204	0.9579365
200	TRUE	Empty	protein|guanine nucleotide exchange family protein, putative, expressed	LOC_Os03g14260.2		198 kDa	TRUE	0.83	-0.01	unknown	0.0176	0.87179786	0.0055	0.8577778	0.0103	0.81404465	-0.0522	0.81634486	-0.0728	0.84546995	-0.0314	0.884419
201	TRUE	Empty	protein|T-complex protein, putative, expressed	LOC_Os03g59020.1		59 kDa	TRUE	< 0.0001	-0.1	unknown	0.0226	0.9519165	-0.0042	0.8957525	0.001	0.8556987	-0.165	0.85450685	-0.1267	0.9053213	-0.0913	1.0056576
202	TRUE	Empty	protein|patellin protein, putative, expressed	LOC_Os05g35460.1		64 kDa	TRUE	0.028	-0.08	unknown	0.008	0.8304071	0.0108	0.8144971	-0.0016	0.8055655	-0.1196	0.80549955	-0.0382	0.8589994	-0.1138	0.95614964
203	TRUE	Empty	protein|glyoxalase family protein, putative, expressed	LOC_Os08g09250.2		33 kDa	TRUE	< 0.0001	-0.11	unknown	0.011	0.90627587	0.0189	0.90956116	0.0005	0.8080506	-0.2399	0.80665046	-0.139	0.8352052	-0.0493	0.8385038
204	TRUE	Empty	protein|glyceraldehyde-3-phosphate dehydrogenase, putative, expressed	LOC_Os02g07490.1		43 kDa	TRUE	< 0.0001	-0.19	unknown	-0.0036	0.82770836	-0.0002	0.83142686	-0.0063	0.8261188	-0.242	0.83029467	-0.1774	0.84458005	-0.2228	0.8806849
205	TRUE	Empty	protein|expressed protein	LOC_Os06g17840.1		175 kDa	TRUE	0.054	-0.08	unknown	0.0089	0.84130704	-0.0048	0.8208433	-0.0053	0.80713016	-0.1175	0.810479	-0.0857	0.8545509	-0.0756	0.93131745
206	TRUE	Empty	protein|2-isopropylmalate synthase B, putative, expressed	LOC_Os11g04670.1		68 kDa	TRUE	0.0039	-0.43	unknown	-0.0029	0.81459785	0.0031	0.78183055	0.0032	0.7779519	-0.4146	0.7752548	-0.407	0.8488511	-0.5337	0.94517416
207	TRUE	Empty	protein|ATP-grasp domain containing protein, expressed	LOC_Os12g37870.1		47 kDa	TRUE	< 0.0001	-0.23	unknown	0.0382	0.87257135	0.0091	0.83647066	-0.003	0.7941951	-0.3136	0.7976793	-0.2437	0.8567954	-0.291	0.87421274
208	TRUE	Empty	protein|peptidyl-prolyl cis-trans isomerase, putative, expressed	LOC_Os02g02890.1		18 kDa	TRUE	0.00068	-0.11	unknown	0.0004	0.8406392	0.0135	0.8334395	0.0084	0.8056346	-0.0854	0.79519546	-0.082	0.82874674	-0.1926	0.90592134
209	TRUE	Empty	protein|pyruvate kinase, putative, expressed	LOC_Os04g58110.1		55 kDa	TRUE	< 0.0001	-0.23	unknown	0.0189	0.8317336	0.0084	0.8253097	0.0034	0.8056671	-0.2361	0.8125827	-0.2497	0.85127026	-0.245	0.93615216
210	TRUE	Empty	protein|26S protease regulatory subunit 7, putative, expressed	LOC_Os06g09290.1		48 kDa	TRUE	< 0.0001	-0.19	unknown	0.0209	0.84802186	0.0087	0.8145193	0.0052	0.7875493	-0.1782	0.7968642	-0.2191	0.8517853	-0.2903	0.94695365
211	TRUE	Empty	protein|methionyl-tRNA synthetase, putative, expressed	LOC_Os06g31210.1		89 kDa	TRUE	< 0.0001	-0.16	unknown	0.0126	0.82844305	-0.0057	0.82851976	0.0111	0.80883956	-0.1969	0.8096988	-0.1612	0.83015823	-0.1579	0.88222986
212	TRUE	Empty	protein|2-oxoglutarate dehydrogenase E1 component, mitochondrial precursor, putative, expressed	LOC_Os07g49520.1		114 kDa	TRUE	< 0.0001	-0.21	unknown	0.0141	0.9221139	0.0266	0.865607	0.006	0.8264379	-0.288	0.82401943	-0.2375	0.9100034	-0.2339	0.94453543
213	TRUE	Empty	protein|lysosomal alpha-mannosidase precursor, putative, expressed	LOC_Os11g32260.1		114 kDa		< 0.0001	-0.29	unknown	0.0172	0.84658146	0.007	0.8176439	0.0067	0.79470974	-0.2538	0.806759	-0.3118	0.8540638	-0.3897	1.0001934
214	TRUE	Empty	protein|nodal modulator 1 precursor, putative, expressed	LOC_Os01g19470.1		131 kDa		< 0.0001	-0.19	unknown	0.0136	0.81859493	0.0025	0.81725067	-0.0066	0.7974651	-0.2112	0.80050814	-0.1298	0.8274067	-0.1601	0.85881287
215	TRUE	Empty	protein|CESA1 - cellulose synthase, expressed	LOC_Os05g08370.1		121 kDa	TRUE	< 0.0001	0.34	unknown	0.0166	0.872746	0.0097	0.8479688	0.0026	0.8103576	0.3207	0.81646574	0.3639	0.8748771	0.3216	0.95198095
216	TRUE	Empty	protein|eukaryotic translation initiation factor 3 subunit C, putative, expressed	LOC_Os07g03230.2		106 kDa		< 0.0001	-0.16	unknown	0.0046	0.85813546	0.01	0.83705246	0.0087	0.81795126	-0.2414	0.8161674	-0.265	0.8622472	-0.22	0.93751746
217	TRUE	Empty	protein|ADP-ribosylation factor, putative, expressed	LOC_Os07g12170.1		35 kDa	TRUE	0.34	0.05	unknown	-0.0047	0.87001663	0.0005	0.8762795	0.0087	0.88276786	-0.0646	0.8779832	0.1131	0.8728096	0.1099	0.87905693
218	TRUE	Empty	protein|4-alpha-glucanotransferase, putative, expressed	LOC_Os07g46790.1		108 kDa		< 0.0001	0.08	unknown	0.0015	0.8192089	-0.0038	0.8083224	0.0032	0.7949172	0.0752	0.8042725	0.0719	0.82380074	0.0915	0.8652338
219	TRUE	Empty	protein|bifunctional aspartokinase/homoserine dehydrogenase, chloroplast precursor, putative, expressed	LOC_Os08g25390.1		100 kDa	TRUE	0.0047	-0.08	unknown	0.0086	0.8413804	-0.0113	0.8256919	-0.0105	0.8069991	-0.1056	0.8137131	-0.0815	0.8674728	-0.0535	0.912093
220	TRUE	Empty	protein|carboxyvinyl-carboxyphosphonate phosphorylmutase, putative, expressed	LOC_Os12g08760.1		38 kDa		< 0.0001	-0.17	unknown	0.0131	0.8590391	0.0095	0.8368036	0.0027	0.8004827	-0.1726	0.8002199	-0.1786	0.87870646	-0.1705	0.9781368
221	TRUE	Empty	protein|tRNA synthetases class II domain containing protein, expressed	LOC_Os02g46130.1		61 kDa	TRUE	< 0.0001	-0.15	unknown	-0.0005	0.82520455	0.0069	0.81582165	0.0125	0.81960726	-0.2397	0.82338333	-0.157	0.8301733	-0.0968	0.83869946
222	TRUE	Empty	protein|magnesium-chelatase subunit chlI, chloroplast precursor, putative, expressed	LOC_Os03g36540.1		45 kDa	TRUE	< 0.0001	0.15	unknown	0.0114	0.83737344	0.0182	0.85794157	-0.0085	0.810746	0.1662	0.81674737	0.1276	0.8981354	-0.0097	1.0299609
223	TRUE	Empty	protein|DEAD-box ATP-dependent RNA helicase 3, putative, expressed	LOC_Os03g61220.1 (+1)		82 kDa		< 0.0001	-0.16	unknown	0.0145	0.8770643	0.0251	0.8621002	0.0089	0.8022393	-0.1895	0.8160044	-0.1713	0.87853765	-0.1883	0.9778941
224	TRUE	Empty	protein|CCR4-Not complex component, Not1domain containing protein, expressed	LOC_Os10g40780.1		267 kDa	TRUE	0.035	-0.03	unknown	0.0216	0.86362296	0.0024	0.8268938	-0.0103	0.8159639	-0.0294	0.7995801	-0.0166	0.8316457	-0.0207	0.8772012
225	TRUE	Empty	protein|phosphoribosylformylglycinamidine synthase, putative, expressed	LOC_Os01g66500.1		154 kDa	TRUE	0.88	-0.01	unknown	0.0075	0.8395751	0.0039	0.8176865	-0.003	0.81021625	-0.0125	0.82074845	-0.0085	0.849554	0.0131	0.83708507
226	TRUE	Empty	protein|peptidyl-prolyl cis-trans isomerase, putative, expressed	LOC_Os05g01270.1		27 kDa	TRUE	0.0008	0.11	unknown	0.0139	0.8480794	0.0057	0.8326996	0.0073	0.80258626	0.1143	0.8034793	0.1431	0.8570496	-0.0263	0.91691864
227	TRUE	Empty	protein|importin subunit alpha, putative, expressed	LOC_Os05g06350.1		59 kDa	TRUE	0.002	-0.15	unknown	0.0228	0.899745	0.0204	0.86082435	0.0013	0.82941955	-0.1567	0.8378168	-0.1733	0.923692	-0.2153	1.1221277
228	TRUE	Empty	protein|fructose-bisphospate aldolase isozyme, putative, expressed	LOC_Os06g40640.3		38 kDa	TRUE	< 0.0001	0.42	unknown	0.03	0.9191557	0.0034	0.8773894	0.0028	0.828085	0.4353	0.84457356	0.4746	0.8928305	0.308	1.0035379
229	TRUE	Empty	protein|coatomer subunit gamma-2, putative, expressed	LOC_Os07g10150.1		99 kDa	TRUE	0.00016	0.11	unknown	-0.0032	0.83653164	0.0082	0.81382805	0.0038	0.80386186	0.0508	0.80285877	0.0947	0.8286391	0.1257	0.8819874
230	TRUE	Empty	protein|3-hydroxyacyl-CoA dehydrogenase, putative, expressed	LOC_Os01g24680.1		79 kDa	TRUE	< 0.0001	-0.44	unknown	0.0024	0.8795865	0.0121	0.86855394	0.0114	0.8562806	-0.4683	0.86101025	-0.4858	0.877334	-0.4376	0.97331434
231	TRUE	Empty	protein|ferredoxin--NADP reductase, chloroplast precursor, putative, expressed	LOC_Os02g01340.2		41 kDa	TRUE	< 0.0001	0.86	unknown	0.0269	0.91109353	0.0094	0.8887802	0.0196	0.86104906	0.7967	0.85019463	0.8469	0.9082473	0.8528	0.9659937
232	TRUE	Empty	protein|FAD binding domain containing protein, expressed	LOC_Os02g51080.1		51 kDa	TRUE	< 0.0001	0.2	unknown	0.01	0.86468625	0.018	0.84880763	0.0016	0.8323884	0.1555	0.8297301	0.2217	0.85375434	0.1573	1.0101798
233	TRUE	Empty	protein|acyl-coenzyme A oxidase 1.2, peroxisomal, putative, expressed	LOC_Os06g01390.1		74 kDa		< 0.0001	-0.34	unknown	0.0221	0.8825738	0.0142	0.8590888	0.0072	0.81508315	-0.3466	0.8419791	-0.4064	0.89471585	-0.3555	0.9280621
234	TRUE	Empty	protein|lissencephaly type-1-like homology motif, putative, expressed	LOC_Os08g06480.1		125 kDa	TRUE	< 0.0001	0.1	unknown	0.0081	0.8029192	0.0029	0.802216	-0.0083	0.79296696	0.0627	0.79783374	0.1721	0.80308	0.118	0.8290224
235	TRUE	Empty	protein|expressed protein	LOC_Os02g03840.2		337 kDa		< 0.0001	0.15	unknown	-0.0054	0.8275635	-0.001	0.8273017	0.0068	0.82749635	0.1367	0.82939726	0.2397	0.8322795	0.0508	0.82606363
236	TRUE	Empty	protein|glutamine synthetase, catalytic domain containing protein, expressed	LOC_Os02g50240.1		39 kDa	TRUE	0.00033	-0.08	unknown	0.0074	0.8590568	0.008	0.85432035	0.0073	0.8383289	-0.1436	0.84168726	-0.1015	0.87855107	-0.1105	0.9251131
237	TRUE	Empty	protein|oligopeptidase, putative, expressed	LOC_Os02g58340.1		86 kDa		< 0.0001	-0.24	unknown	0.0216	0.904854	0.0198	0.8513484	0.0012	0.7937273	-0.2809	0.7981349	-0.3113	0.8950372	-0.2451	1.0504551
238	TRUE	Empty	protein|fructose-1,6-bisphosphatase, putative, expressed	LOC_Os03g16050.1		44 kDa		< 0.0001	0.63	unknown	0.0135	0.8831919	0.0129	0.8655129	0.0104	0.85010135	0.6469	0.8381444	0.5853	0.88600683	0.611	0.95783156
239	TRUE	Empty	protein|coproporphyrinogen III oxidase, chloroplast precursor, putative, expressed	LOC_Os04g52130.1		44 kDa		0.0023	-0.15	unknown	0.006	0.8547815	0.0074	0.8219098	0.0016	0.80669695	-0.1169	0.7999527	-0.1347	0.85186976	-0.2652	1.0356154
240	TRUE	Empty	protein|alpha-glucan phosphorylast isozyme, putative, expressed	LOC_Os01g63270.1		94 kDa		0.0095	-0.04	unknown	0.017	0.8356696	0.0108	0.8254569	0.0098	0.80051064	-0.0737	0.8075327	-0.0853	0.83696693	-0.0666	0.8768995
241	TRUE	Empty	protein|alpha-glucan water dikinase, chloroplast precursor, putative, expressed	LOC_Os06g30310.1		160 kDa		< 0.0001	0.15	unknown	0.0141	0.84110284	0.017	0.8197678	0.0039	0.7920981	0.1259	0.7868959	0.1364	0.82635695	0.21	0.86009115
242	TRUE	Empty	protein|T-complex protein, putative, expressed	LOC_Os06g34690.1		61 kDa	TRUE	< 0.0001	-0.62	unknown	0.0591	1.0032164	0.024	0.946774	0.046	0.9145797	-0.6436	0.8970751	-0.6853	1.0216409	-0.6264	1.1229496
243	TRUE	Empty	protein|NAD dependent epimerase/dehydratase family protein, putative, expressed	LOC_Os07g11110.1		41 kDa	TRUE	< 0.0001	0.64	unknown	0.0349	1.0037011	0.0009	0.9074504	0.0004	0.8672889	0.6907	0.8827252	0.6166	0.93689597	0.5322	1.0125439
244	TRUE	Empty	protein|ribosomal protein S2, putative, expressed	LOC_Os07g42450.1		33 kDa	TRUE	0.015	-0.14	unknown	0.0074	0.82611847	0.0043	0.812991	0.0049	0.80184484	-0.0989	0.7982479	-0.1563	0.8349373	-0.2272	0.9455162
245	TRUE	Empty	protein|SEY1, putative, expressed	LOC_Os01g39310.1		90 kDa	TRUE	0.19	-0.02	unknown	0.0016	0.8106979	0.0025	0.81566894	0.0017	0.8103402	-0.0573	0.8238226	-0.0208	0.82138616	-0.0045	0.8581378
246	TRUE	Empty	protein|dehydrogenase E1 component domain containing protein, expressed	LOC_Os02g50620.1		43 kDa	TRUE	< 0.0001	-0.34	unknown	0.0226	0.90275997	0.0191	0.8546334	0.0079	0.83026415	-0.3947	0.8216896	-0.4417	0.9333276	-0.4773	1.0699276
247	TRUE	Empty	protein|glucose-1-phosphate adenylyltransferase large subunit, putative, expressed	LOC_Os03g52460.1		55 kDa	TRUE	< 0.0001	0.26	unknown	0.0122	0.873084	0.0301	0.86399907	0.0024	0.7973459	0.2529	0.7999963	0.2565	0.8450091	0.3116	0.9116735
248	TRUE	Empty	protein|chaperonin, putative, expressed	LOC_Os06g09679.2		26 kDa	TRUE	0.19	0.02	unknown	0.0102	0.84495616	0.0052	0.82863015	0.0033	0.8114314	0.0759	0.8076086	0.0797	0.8635565	-0.1719	0.9193323
249	TRUE	Empty	protein|elongation factor, putative, expressed	LOC_Os06g40600.1		110 kDa		< 0.0001	-0.14	unknown	-0.0063	0.8124291	-0.0035	0.80139256	-0.0033	0.7982613	-0.1714	0.7932693	-0.1276	0.83773625	-0.109	0.9185552
250	TRUE	Empty	protein|leucyl-tRNA synthetase, cytoplasmic, putative, expressed	LOC_Os09g32650.1		124 kDa	TRUE	0.02	0.09	unknown	-0.0047	0.8299105	0.0013	0.83328754	-0.0111	0.8261516	0.0645	0.83045423	0.092	0.8412843	0.1369	0.87659496
251	TRUE	Empty	protein|NADP-dependent malic enzyme, putative, expressed	LOC_Os01g52500.2		72 kDa	TRUE	< 0.0001	-0.34	unknown	0.0289	0.88975304	0.0111	0.8569607	0.014	0.835508	-0.3733	0.84299934	-0.3936	0.9125967	-0.4018	0.97814685
252	TRUE	Empty	protein|apocytochrome f precursor, putative, expressed	LOC_Os01g65902.1		35 kDa		< 0.0001	1.05	unknown	0.0085	0.90202737	-0.0023	0.88334715	0.0091	0.8929303	1.0776	0.8529047	1.025	0.87774974	1.0606	0.9323223
253	TRUE	Empty	protein|MIF4G domain containing protein, putative, expressed	LOC_Os03g22570.1		99 kDa	TRUE	0.56	-0.04	unknown	0.0153	0.8516363	0.0179	0.8320797	0.0103	0.8133573	-0.0748	0.8142157	-0.0525	0.8382988	-0.0122	0.8958144
254	TRUE	Empty	protein|PDI, putative, expressed	LOC_Os03g29240.1		64 kDa	TRUE	< 0.0001	-0.78	unknown	0.016	0.93728054	0.017	0.91204643	-0.0064	0.8600944	-0.7962	0.9067937	-0.7998	0.90960217	-0.8491	1.0052123
255	TRUE	Empty	protein|pyrophosphate--fructose 6-phosphate 1-phosphotransferase subunit beta, putative, expressed	LOC_Os06g13810.1		61 kDa		< 0.0001	-0.18	unknown	0.0151	0.8475302	0.0006	0.83714235	0.0087	0.80583256	-0.1913	0.8253425	-0.2068	0.8618306	-0.238	0.95848846
256	TRUE	Empty	protein|aldehyde dehydrogenase, putative, expressed	LOC_Os06g15990.1		59 kDa	TRUE	< 0.0001	-0.43	unknown	0.0468	0.9653425	0.0094	0.9022938	0.0052	0.82810605	-0.5287	0.81377035	-0.495	0.8776076	-0.4799	0.9442207
257	TRUE	Empty	protein|ribosomal protein, putative, expressed	LOC_Os07g10660.1		30 kDa	TRUE	0.0042	-0.09	unknown	0.0033	0.8086924	0.0002	0.8010751	0.0074	0.78083193	-0.1064	0.80821884	-0.0738	0.79883885	-0.1156	0.83324695
258	TRUE	Empty	protein|WD domain, G-beta repeat domain containing protein, expressed	LOC_Os07g46370.1		122 kDa		0.0059	-0.08	unknown	0.0128	0.8424037	0.0088	0.83799314	0.0004	0.8056909	-0.0753	0.8195288	-0.0998	0.8827557	-0.0694	0.93399763
259	TRUE	Empty	protein|DUF538 domain containing protein, putative, expressed	LOC_Os12g37650.1		27 kDa	TRUE	< 0.0001	-0.54	unknown	0.0289	1.025199	0.032	1.0027978	0.0293	0.9876881	-0.6709	1.0241631	-0.6518	1.1138155	-0.689	1.145001
260	TRUE	Empty	protein|peptidase S8 and S53, subtilisin, kexin, sedolisin, putative, expressed	LOC_Os01g46510.1 (+1)		147 kDa		0.12	0	unknown	0.0049	0.8249403	0.01	0.80822015	0.0004	0.801479	0.0389	0.81006426	-0.0393	0.83142745	-0.0678	0.9619223
261	TRUE	Empty	protein|phosphoenolpyruvate carboxylase, putative, expressed	LOC_Os02g14770.1		110 kDa	TRUE	0.00021	-0.11	unknown	0.0063	0.84636724	0.0077	0.8268316	0.0008	0.81117857	-0.1381	0.8148504	-0.0845	0.83633476	-0.0723	0.8709636
262	TRUE	Empty	protein|outer mitochondrial membrane porin, putative, expressed	LOC_Os03g10510.1		29 kDa		< 0.0001	-0.13	unknown	0.0324	0.9068886	0.0017	0.8417466	-0.0024	0.8047218	-0.1516	0.8033592	-0.1252	0.8329817	-0.2774	0.96581876
263	TRUE	Empty	protein|mitochondrial-processing peptidase subunit, mitochondrial precursor, putative, expressed	LOC_Os03g11410.1		59 kDa		< 0.0001	-0.18	unknown	0.0209	0.9955524	0.0246	0.8828957	0.0129	0.8283361	-0.2627	0.8428628	-0.1968	0.88126075	-0.2145	0.9732063
264	TRUE	Empty	protein|calcium-transporting ATPase, endoplasmic reticulum-type, putative, expressed	LOC_Os03g17310.1		115 kDa	TRUE	0.83	-0.05	unknown	0.0029	0.83858424	0.0046	0.83584076	0.0033	0.8053463	-0.0011	0.81417614	-0.0659	0.9046294	-0.0783	1.0284103
265	TRUE	Empty	protein|eukaryotic translation initiation factor 5A, putative, expressed	LOC_Os03g55150.1 (+1)		19 kDa	TRUE	0.45	-0.01	unknown	0.0092	0.9080472	0.0233	0.91708714	0.0207	0.9233601	-0.0872	0.90992963	-0.0338	0.9174444	-0.0806	0.918563
266	TRUE	Empty	protein|60S ribosomal protein L6, putative, expressed	LOC_Os04g39700.1		25 kDa	TRUE	< 0.0001	-0.29	unknown	0.0272	0.84475356	0.0229	0.8304274	0.0028	0.8078106	-0.2758	0.8189081	-0.2784	0.83846605	-0.3643	0.879145
267	TRUE	Empty	protein|retrotransposon protein, putative, unclassified, expressed	LOC_Os04g52460.1		171 kDa		< 0.0001	0.42	unknown	0.0087	0.82691777	0.0084	0.83260435	0.0027	0.82185394	0.3936	0.82060486	0.4675	0.83176035	0.3807	0.82942915
268	TRUE	Empty	protein|mitochondrial carrier protein, putative, expressed	LOC_Os05g11780.1		33 kDa	TRUE	0.21	0.09	unknown	0.0187	0.8907084	0.006	0.8573185	0.0034	0.8406924	0.0231	0.8433111	0.0735	0.8831671	0.128	0.99817026
269	TRUE	Empty	protein|vesicle-fusing ATPase, putative, expressed	LOC_Os05g44310.1		81 kDa	TRUE	0.065	-0.04	unknown	0.0039	0.8623719	0.0016	0.8251463	-0.0034	0.810512	-0.0696	0.811184	-0.0412	0.8536575	-0.0214	0.89743316
270	TRUE	Empty	protein|T-complex protein, putative, expressed	LOC_Os06g47320.1		60 kDa		< 0.0001	-0.28	unknown	0.0161	0.8475557	0.0137	0.83647877	0.001	0.78693634	-0.2964	0.79186887	-0.2789	0.8563451	-0.2805	0.9127029
271	TRUE	Empty	protein|soluble inorganic pyrophosphatase, putative, expressed	LOC_Os02g52940.2		32 kDa	TRUE	0.063	0.08	unknown	0.028	0.8705813	0.0334	0.86360925	0.012	0.7972452	0.0903	0.79563886	0.0217	0.87161	-0.0557	0.9536989
272	TRUE	Empty	protein|peroxidase precursor, putative, expressed	LOC_Os04g59150.1		37 kDa	TRUE	< 0.0001	-0.8	unknown	0.0144	0.932718	0.0124	0.9310465	-0.0002	0.91576743	-0.7775	0.9126828	-0.7724	0.9371915	-0.8808	1.0254908
273	TRUE	Empty	protein|60S acidic ribosomal protein P0, putative, expressed	LOC_Os08g03640.1		34 kDa	TRUE	< 0.0001	-0.46	unknown	0.0467	1.0355343	0.0271	0.91473126	0.0112	0.8412272	-0.5474	0.8380966	-0.5016	0.96031964	-0.51	1.1199383
274	TRUE	Empty	protein|photosystem I P700 chlorophyll a apoprotein A2, putative, expressed	LOC_Os01g57962.1 (+1)		83 kDa		< 0.0001	0.73	unknown	0.0118	0.8997912	-0.0007	0.8562748	0.0143	0.88965815	0.7832	0.8421233	0.7327	0.9049713	0.6339	1.0070854
275	TRUE	Empty	protein|fruit protein PKIWI502, putative, expressed	LOC_Os02g22260.1		31 kDa		0.038	0.07	unknown	0.004	0.859557	0.007	0.85180765	0.0018	0.8026993	0.0624	0.8057749	0.0677	0.86243737	-0.0339	0.90171236
276	TRUE	Empty	protein|valyl-tRNA synthetase, putative, expressed	LOC_Os03g48850.1		120 kDa	TRUE	< 0.0001	-0.21	unknown	0.0146	0.8972711	0.0195	0.870462	-0.0066	0.81941867	-0.2276	0.8163417	-0.2515	0.8661703	-0.1859	0.95419466
277	TRUE	Empty	protein|eukaryotic translation initiation factor 5B, putative, expressed	LOC_Os05g51500.1		134 kDa	TRUE	< 0.0001	-0.1	unknown	0.013	0.84491587	-0.0063	0.8116037	-0.0017	0.81439734	-0.1679	0.8080289	-0.1237	0.8240473	-0.1295	0.87919396
278	TRUE	Empty	protein|xylose isomerase, putative, expressed	LOC_Os07g47290.1		53 kDa		< 0.0001	-0.3	unknown	0.0417	0.96769065	0.0381	0.9471524	0.0309	0.87906444	-0.3587	0.88044226	-0.3663	0.90382487	-0.3193	1.0166405
279	TRUE	Empty	protein|magnesium-protoporphyrin IX monomethyl ester cyclase,chloroplast precursor, putative, expressed	LOC_Os01g17170.1		47 kDa		< 0.0001	0.53	unknown	0.0225	0.8433173	0.0183	0.8283328	0.0052	0.80131763	0.5124	0.79779106	0.5357	0.84024364	0.6126	0.86090183
280	TRUE	Empty	protein|glutathione S-transferase, putative, expressed	LOC_Os01g55830.1		24 kDa	TRUE	< 0.0001	-0.6	unknown	0.0138	0.88719106	0.0051	0.8178556	-0.0015	0.8054856	-0.6742	0.8134153	-0.5971	0.8313271	-0.5735	0.9441092
281	TRUE	Empty	protein|3-hydroxyacyl-CoA dehydrogenase, putative, expressed	LOC_Os02g17390.1		78 kDa	TRUE	< 0.0001	-0.58	unknown	0.0193	0.9184638	0.0159	0.87249655	0.0145	0.85274124	-0.6046	0.8654279	-0.6012	0.8938058	-0.5666	0.96997577
282	TRUE	Empty	protein|dehydrogenase, putative, expressed	LOC_Os02g57040.2		38 kDa		0.92	0.03	unknown	0.0074	0.8617919	-0.0049	0.8530611	0.0099	0.84245497	0.0034	0.84951663	-0.0127	0.85532284	0.0361	0.96728104
283	TRUE	Empty	protein|adapitin protein, putative, expressed	LOC_Os03g23950.1		99 kDa		0.16	-0.03	unknown	0.0136	0.85914886	0.0206	0.8332413	0	0.79892015	-0.0974	0.79304737	-0.0865	0.8273881	-0.0302	0.87944114
284	TRUE	Empty	protein|2-oxoglutarate dehydrogenase E1 component, mitochondrial precursor, putative, expressed	LOC_Os04g32020.1		103 kDa	TRUE	< 0.0001	-0.13	unknown	0.0016	0.8749271	0.0121	0.8462872	-0.0023	0.819875	-0.1927	0.82066876	-0.1646	0.85561645	-0.1087	0.9095527
285	TRUE	Empty	protein|succinate dehydrogenase flavoprotein subunit,mitochondrial precursor, putative, expressed	LOC_Os07g04240.1		69 kDa	TRUE	< 0.0001	-0.26	unknown	0.0082	0.878755	0.007	0.84559333	0.0046	0.83106107	-0.3173	0.848018	-0.3063	0.88229704	-0.3096	0.986741
286	TRUE	Empty	protein|plasma membrane ATPase, putative, expressed	LOC_Os12g44150.1		105 kDa	TRUE	0.0082	0.04	unknown	0.0119	0.9062362	0.0132	0.890413	-0.0056	0.8126504	0.0708	0.8368195	0.0183	0.92479026	0.0777	0.9842689
287	TRUE	Empty	protein|ras-related protein, putative, expressed	LOC_Os03g60530.1		24 kDa	TRUE	0.35	-0.03	unknown	0.0025	0.79317284	0.0091	0.7914156	0.001	0.78448313	-0.1167	0.7851272	-0.0159	0.79103595	0.0226	0.8062182
288	TRUE	Empty	protein|T-complex protein, putative, expressed	LOC_Os03g64210.1		61 kDa	TRUE	0.15	-0.05	unknown	0.011	0.8271174	0.0052	0.81620187	0.0096	0.81011534	-0.0589	0.80883205	-0.0505	0.86467546	-0.0943	0.91410655
289	TRUE	Empty	protein|ribosomal protein, putative, expressed	LOC_Os04g28180.1		25 kDa	TRUE	< 0.0001	-0.27	unknown	0.0244	0.9081558	0.0148	0.8620447	0.0087	0.8530864	-0.2546	0.886809	-0.2562	0.9227015	-0.4161	1.233263
290	TRUE	Empty	protein|erythronate-4-phosphate dehydrogenase domain containing protein, expressed	LOC_Os06g29180.1		41 kDa	TRUE	< 0.0001	-0.32	unknown	0.0251	0.9140536	0.0246	0.881402	0.0059	0.82623035	-0.4386	0.82928425	-0.3788	0.86158663	-0.3728	0.92948246
291	TRUE	Empty	protein|HEAT repeat family protein, putative, expressed	LOC_Os07g38760.1		123 kDa	TRUE	0.46	0.03	unknown	0.0375	0.89905286	0.0194	0.8751643	-0.0042	0.82012653	-0.0698	0.8188161	-0.0457	0.8279665	0.0298	0.86973405
292	TRUE	Empty	protein|phospho-2-dehydro-3-deoxyheptonate aldolase, chloroplast precursor, putative, expressed	LOC_Os07g42960.1		59 kDa	TRUE	0.79	0	unknown	0.004	0.82139635	0.0032	0.81740797	0.0034	0.7997244	-0.0068	0.8139557	0.0036	0.8556513	-0.059	0.89598835
293	TRUE	Empty	protein|photosystem I reaction center subunit II, chloroplast precursor, putative, expressed	LOC_Os08g44680.1		22 kDa		< 0.0001	1	unknown	0.007	0.90110666	-0.0022	0.8886305	0.0111	0.8324621	1.064	0.86084044	0.9619	0.9688262	0.7486	1.006861
294	TRUE	Empty	protein|ribosomal protein, putative, expressed	LOC_Os10g32920.1		15 kDa		0.0001	-0.14	unknown	0.0114	0.882209	0.0194	0.86736715	0.0007	0.82597494	-0.1543	0.8167012	-0.0993	0.843888	-0.2213	0.9084865
295	TRUE	Empty	protein|erythronate-4-phosphate dehydrogenase domain containing protein, expressed	LOC_Os02g01150.2		42 kDa	TRUE	< 0.0001	0.79	unknown	0.0048	0.91284287	0.0027	0.89969647	-0.0156	0.8592581	0.791	0.8586312	0.7229	0.9027523	0.8515	0.9518614
296	TRUE	Empty	protein|60S ribosomal protein L23A, putative, expressed	LOC_Os04g42270.2		17 kDa	TRUE	< 0.0001	-0.59	unknown	0.0331	0.99239546	0.0316	0.9113927	0.0113	0.8355778	-0.5631	0.84038645	-0.6676	1.052411	-0.9614	1.9855069
297	TRUE	Empty	protein|T-complex protein, putative, expressed	LOC_Os05g05470.1		59 kDa		< 0.0001	-0.21	unknown	0.0199	0.8824503	0.0262	0.8497716	0.0091	0.7993845	-0.2599	0.80757165	-0.2314	0.8493069	-0.166	0.9105787
298	TRUE	Empty	protein|glutamyl-tRNA synthetase, cytoplasmic, putative, expressed	LOC_Os10g22380.1		81 kDa	TRUE	< 0.0001	-0.18	unknown	0.0192	0.8468761	0.0092	0.8332293	0.0069	0.78732914	-0.2159	0.7932264	-0.2087	0.8514131	-0.1199	0.8898988
299	TRUE	Empty	protein|heat shock protein DnaJ, putative, expressed	LOC_Os10g42439.1		288 kDa	TRUE	0.076	-0.01	unknown	0.0072	0.83190864	0.0086	0.82845086	0.0076	0.8131556	-0.0125	0.8200244	0	0.833369	-0.0146	0.8767394
300	TRUE	Empty	protein|chlorophyll A-B binding protein, putative, expressed	LOC_Os11g13890.1		30 kDa		< 0.0001	0.89	unknown	0.0195	0.9429936	0.0139	0.9083486	0.0077	0.90660584	0.8326	0.90405226	0.9103	0.98354435	0.8983	1.004914
301	TRUE	Empty	protein|RNA recognition motif containing protein, expressed	LOC_Os12g43600.1		16 kDa	TRUE	0.00011	-0.25	unknown	0.0146	0.876627	0.0064	0.8453692	0.002	0.822703	-0.2664	0.82248753	-0.2336	0.88916665	-0.3054	0.94053584
302	TRUE	Empty	protein|MAR-binding filament-like protein 1, putative, expressed	LOC_Os01g08510.1		84 kDa	TRUE	< 0.0001	0.16	unknown	0.0172	0.860946	0.0059	0.83681864	0.0065	0.81500584	0.1857	0.81786597	0.1772	0.89046603	-0.0353	0.95002645
303	TRUE	Empty	protein|protochlorophyllide reductase A, chloroplast precursor, putative, expressed	LOC_Os04g58200.1		41 kDa	TRUE	0.27	-0.01	unknown	0.0247	0.89490867	0.0048	0.8405895	-0.0013	0.8094537	-0.0621	0.8138338	0.0131	0.85711074	-0.0345	0.90956813
304	TRUE	Empty	protein|aminotransferase, classes I and II, domain containing protein, expressed	LOC_Os10g25130.1		53 kDa	TRUE	< 0.0001	-0.51	unknown	-0.0011	0.9043878	0.0152	0.8756491	-0.0007	0.867622	-0.5642	0.86708003	-0.5056	0.88786787	-0.5146	0.9440472
305	TRUE	Empty	protein|T-complex protein, putative, expressed	LOC_Os02g22780.1		58 kDa	TRUE	< 0.0001	-0.16	unknown	0.0379	0.92715776	0.027	0.90900874	0.0033	0.83060944	-0.2095	0.8271628	-0.2117	0.8398926	-0.1151	0.9214257
306	TRUE	Empty	protein|glucose-6-phosphate isomerase, putative, expressed	LOC_Os03g56460.2		63 kDa	TRUE	< 0.0001	-0.4	unknown	0.0027	0.81808335	0.0065	0.8190077	0.0043	0.812941	-0.4679	0.8120046	-0.3673	0.8213104	-0.358	0.8263846
307	TRUE	Empty	protein|40S ribosomal protein S10, putative, expressed	LOC_Os04g35090.1		20 kDa	TRUE	0.66	0.03	unknown	0.0553	1.0108889	0.0158	0.893755	-0.0022	0.8192176	-0.0721	0.82510096	0.0086	0.863448	0.049	0.91637695
308	TRUE	Empty	protein|eukaryotic translation initiation factor 3 subunit B, putative, expressed	LOC_Os10g41960.1		83 kDa		< 0.0001	-0.3	unknown	0.0111	0.8677383	0.0074	0.8428891	-0.0035	0.8072957	-0.3421	0.81351304	-0.3887	0.85310555	-0.2955	0.9484249
309	TRUE	Empty	protein|translationally-controlled tumor protein, putative, expressed	LOC_Os11g43900.1		19 kDa		0.076	-0.06	unknown	0.0081	0.8241442	0.0036	0.8118773	-0.0072	0.8076596	-0.1037	0.79809153	-0.0633	0.81965023	-0.0506	0.8771681
310	TRUE	Empty	protein|tRNA synthetases class II domain containing protein, expressed	LOC_Os01g27520.1		63 kDa		0.00096	-0.13	unknown	0.0148	0.8380891	0.0095	0.82637036	0.0048	0.8142425	-0.211	0.8220522	-0.1155	0.829182	-0.1377	0.87614536
311	TRUE	Empty	protein|HEAT repeat family protein, putative, expressed	LOC_Os03g51140.1		130 kDa		< 0.0001	-0.14	unknown	0.0126	0.8238292	0.0123	0.8269343	-0.0028	0.7955304	-0.1498	0.80060714	-0.1497	0.83334875	-0.1201	0.8587295
312	TRUE	Empty	protein|photosynthetic reaction center protein, putative, expressed	LOC_Os04g16770.1 (+1)		39 kDa	TRUE	< 0.0001	0.72	unknown	0.0021	0.9463469	0.0187	0.92642796	-0.0182	0.922401	0.7067	0.89119065	0.7362	0.9263686	0.7246	1.0130315
313	TRUE	Empty	protein|GTP-binding protein, putative, expressed	LOC_Os08g09940.1		44 kDa		< 0.0001	-0.25	unknown	0.0143	0.86018896	0.0097	0.81747663	0.0026	0.79352313	-0.2779	0.8043953	-0.2617	0.84792316	-0.2862	0.9174209
314	TRUE	Empty	protein|glutathione S-transferase, C-terminal domain containing protein, expressed	LOC_Os08g43680.1		137 kDa		0.0039	0	unknown	-0.0056	0.82348806	0.0085	0.8194231	0.0057	0.8121153	-0.0082	0.8180134	0.0911	0.8328783	-0.1017	0.84574205
315	TRUE	Empty	protein|copper/zinc superoxide dismutase, putative, expressed	LOC_Os08g44770.1		21 kDa		0.42	0.01	unknown	0.014	0.8630667	0.0228	0.85734177	0.0073	0.8184779	0.0146	0.8328217	0.1051	0.8853635	-0.1719	0.98939663
316	TRUE	Empty	protein|coatomer subunit beta, putative, expressed	LOC_Os02g11830.2		103 kDa	TRUE	0.18	-0.04	unknown	-0.0041	0.7919184	0.0017	0.7928946	0.0015	0.7854877	-0.1058	0.7840029	-0.0479	0.79366827	0.0227	0.85817003
317	TRUE	Empty	protein|tRNA synthetases class II domain containing protein, expressed	LOC_Os03g38980.1		68 kDa		< 0.0001	-0.15	unknown	0.0202	0.88992804	0.0125	0.8556062	-0.0039	0.82445705	-0.1981	0.8203022	-0.1574	0.8681115	-0.1956	0.9486752
318	TRUE	Empty	protein|protein transport protein-related, putative, expressed	LOC_Os05g02820.1		100 kDa	TRUE	0.67	-0.09	unknown	0.0225	0.8542233	0.0055	0.8257494	0.0077	0.805709	-0.0855	0.8216327	-0.0836	0.8903141	-0.2343	0.9415699
319	TRUE	Empty	protein|glyceraldehyde-3-phosphate dehydrogenase, putative, expressed	LOC_Os02g38920.1		39 kDa	TRUE	< 0.0001	-0.52	unknown	0.0139	0.9408081	0.0118	0.9059779	0.0061	0.86002564	-0.5321	0.8683453	-0.5703	0.917693	-0.6244	1.2993608
320	TRUE	Empty	protein|photosystem I P700 chlorophyll a apoprotein A1, putative, expressed	LOC_Os04g16760.1 (+2)		83 kDa		< 0.0001	0.82	unknown	-0.0061	0.8805006	-0.0039	0.8806959	0.0259	0.94225657	1.0517	0.86713517	0.72	1.0241086	0.5398	1.1408316
321	TRUE	Empty	protein|methylisocitrate lyase 2, putative, expressed	LOC_Os04g31700.1		41 kDa	TRUE	< 0.0001	-0.6	unknown	0.0524	1.0206344	0.0288	0.96841013	0.0203	0.88200206	-0.5972	0.90036064	-0.6511	1.0455085	-0.7384	1.2791051
322	TRUE	Empty	protein|AT hook motif family protein, expressed	LOC_Os04g42320.1		93 kDa	TRUE	< 0.0001	-0.1	unknown	-0.0069	0.8032974	-0.0055	0.8012182	0.0058	0.7927397	-0.0957	0.8091023	-0.056	0.81724536	-0.1867	0.86492413
323	TRUE	Empty	protein|ABC transporter family protein, putative, expressed	LOC_Os04g52900.1		183 kDa	TRUE	0.0071	0.06	unknown	0.0007	0.83195573	0.003	0.8169094	0.0055	0.81810516	0.0157	0.82732356	0.0346	0.82493615	0.0695	0.863223
324	TRUE	Empty	protein|villin protein, putative, expressed	LOC_Os06g44890.1		114 kDa	TRUE	0.0069	-0.1	unknown	0.0056	0.8373312	0.0176	0.8448065	0.0053	0.810632	-0.1229	0.81121224	-0.1056	0.84117436	-0.0743	0.88490003
325	TRUE	Empty	protein|pyruvate kinase, putative, expressed	LOC_Os07g08340.1		63 kDa	TRUE	0.00068	-0.08	unknown	0.014	0.8332579	-0.0009	0.82329893	-0.0014	0.8094497	-0.1545	0.8235924	-0.1114	0.8468826	-0.0702	0.87477493
326	TRUE	Empty	protein|glycine cleavage system H protein, putative, expressed	LOC_Os10g37180.1		17 kDa		< 0.0001	0.34	unknown	-0.0052	0.8534967	0.0188	0.86941254	-0.0065	0.8304994	0.3956	0.83746886	0.3913	0.87124497	0.1799	0.8839499
327	TRUE	Empty	protein|mitochondrial-processing peptidase subunit alpha, mitochondrial precursor, putative, expressed	LOC_Os01g09560.1		54 kDa		0.00081	-0.18	unknown	0.0124	0.91132015	0.019	0.88061583	0.0178	0.83933705	-0.2012	0.85011625	-0.1691	0.8825234	-0.2751	1.0001303
328	TRUE	Empty	protein|2Fe-2S iron-sulfur cluster binding domain containing protein, expressed	LOC_Os03g50540.1		81 kDa		< 0.0001	-0.25	unknown	0.0132	0.8823142	0.0224	0.86622226	0.0041	0.83175707	-0.2902	0.8390327	-0.2454	0.8533851	-0.3552	0.9354203
329	TRUE	Empty	protein|beta-D-xylosidase, putative, expressed	LOC_Os04g54810.1		81 kDa	TRUE	0.017	0.03	unknown	0.0321	0.95973915	0.0123	0.8761022	-0.0068	0.82346684	0.0047	0.8263196	0.0872	0.9281737	-0.0667	0.9940141
330	TRUE	Empty	protein|pyruvate, phosphate dikinase, chloroplast precursor, putative, expressed	LOC_Os05g33570.1		103 kDa	TRUE	< 0.0001	0.84	unknown	0.0058	0.8241387	-0.0014	0.83317417	-0.0109	0.8312865	0.7811	0.8175415	0.7953	0.84981847	0.8288	0.85322756
331	TRUE	Empty	protein|rab GDP dissociation inhibitor alpha, putative, expressed	LOC_Os05g34540.1		50 kDa	TRUE	0.036	-0.07	unknown	0.0392	0.9213914	0.0343	0.9238284	0.0027	0.81636477	-0.1971	0.81696564	-0.1145	0.8637903	-0.0928	0.88435745
332	TRUE	Empty	protein|argonaute, putative, expressed	LOC_Os01g16870.1		101 kDa	TRUE	0.26	-0.07	unknown	0.0136	0.8598871	0.0023	0.8148627	0.0029	0.79176605	-0.1261	0.8013708	-0.077	0.85878795	-0.0195	0.9217782
333	TRUE	Empty	protein|S1 RNA binding domain containing protein, expressed	LOC_Os02g02390.1		88 kDa		< 0.0001	0.32	unknown	0.0069	0.8352008	-0.0046	0.82440746	-0.0004	0.8139745	0.2722	0.81458896	0.3119	0.83945954	0.3311	0.8684122
334	TRUE	Empty	protein|tetratricopeptide repeat, putative, expressed	LOC_Os02g48620.2		154 kDa		0.0047	-0.04	unknown	0.005	0.8122806	-0.0033	0.7992882	0.0043	0.7936304	-0.0751	0.7970842	-0.0421	0.8126239	-0.0435	0.82800776
335	TRUE	Empty	protein|ribosomal protein, putative, expressed	LOC_Os05g07700.3		23 kDa	TRUE	< 0.0001	-0.22	unknown	0.0192	0.8903545	0.0086	0.85487115	0.0058	0.829658	-0.2589	0.82512164	-0.1867	0.9072117	-0.3265	0.9653154
336	TRUE	Empty	protein|polyadenylate-binding protein, putative, expressed	LOC_Os08g22354.1 (+1)		72 kDa	TRUE	0.22	-0.04	unknown	0.0026	0.82359046	-0.0027	0.80972904	0.0075	0.8005541	-0.0663	0.80145174	-0.0229	0.831793	-0.0584	0.8729397
337	TRUE	Empty	protein|dehydrogenase, putative, expressed	LOC_Os11g10480.1		41 kDa	TRUE	< 0.0001	-0.66	unknown	0.0245	0.91828465	0.022	0.88861716	-0.0037	0.84062946	-0.6486	0.83917403	-0.7661	0.98496187	-0.6543	1.089236
338	TRUE	Empty	protein|ribosomal protein, putative, expressed	LOC_Os02g06700.2 (+1)		16 kDa		< 0.0001	-0.19	unknown	0.0217	0.8931883	0.01	0.91077065	0.0126	0.8498597	-0.2588	0.83579606	-0.2312	0.8825781	-0.2572	1.0559713
339	TRUE	Empty	protein|GTP-binding protein typA/bipA, putative, expressed	LOC_Os02g18450.1		74 kDa		< 0.0001	0.54	unknown	0.0092	0.8397858	0.003	0.824683	0.0045	0.80646837	0.4989	0.8086711	0.5444	0.82745254	0.564	0.8777819
340	TRUE	Empty	protein|14-3-3 protein, putative, expressed	LOC_Os02g36974.4		30 kDa	TRUE	0.79	0.02	unknown	0.0059	0.82974035	0.003	0.80810696	-0.0046	0.79284835	-0.0151	0.79629457	-0.0799	0.8249693	0.0635	0.895296
341	TRUE	Empty	protein|T-complex protein, putative, expressed	LOC_Os03g42220.1		57 kDa	TRUE	< 0.0001	-0.4	unknown	0.0555	1.0449885	0.0268	0.99363357	0.0295	0.9079347	-0.5168	0.9104418	-0.5118	0.9424573	-0.5005	1.0371128
342	TRUE	Empty	protein|dynamin family protein, putative, expressed	LOC_Os03g50520.1		68 kDa	TRUE	0.033	0.03	unknown	0.0174	0.8707217	0.0099	0.82860976	-0.0052	0.81942946	0.0236	0.8194873	0.0197	0.8441327	-0.0282	0.919505
343	TRUE	Empty	protein|protein transport protein Sec24-like, putative, expressed	LOC_Os04g04020.1		112 kDa		< 0.0001	-0.13	unknown	0.002	0.8513171	0.0144	0.8260377	0.0013	0.7955862	-0.1572	0.80898553	-0.1232	0.81788224	-0.1071	0.86466306
344	TRUE	Empty	protein|remorin, putative, expressed	LOC_Os04g45070.1		22 kDa	TRUE	0.018	0.01	unknown	-0.0037	0.8288114	0.0151	0.8449756	0.0058	0.80913967	0.1853	0.8219031	0.0182	0.88051766	-0.2198	0.9834687
345	TRUE	Empty	protein|amino acid kinase, putative, expressed	LOC_Os05g38150.2		78 kDa	TRUE	< 0.0001	-0.43	unknown	0.0397	0.9572542	0.0448	0.9508492	0.0108	0.8505408	-0.4713	0.8616174	-0.4553	0.8932636	-0.3624	0.91212887
346	TRUE	Empty	protein|plastocyanin, chloroplast precursor, putative, expressed	LOC_Os06g01210.1		16 kDa		< 0.0001	0.82	unknown	0.0088	0.91039413	0.0109	0.9209912	0.0067	0.8848451	0.9526	0.90657365	0.7292	0.92112195	0.7258	0.9562156
347	TRUE	Empty	protein|NUP155, putative, expressed	LOC_Os06g20090.1		161 kDa	TRUE	0.2	-0.05	unknown	0.0055	0.83479977	0.009	0.83057684	0.0137	0.82279533	-0.0748	0.8405197	-0.0607	0.8623701	-0.0729	0.9295211
348	TRUE	Empty	protein|delta-aminolevulinic acid dehydratase, chloroplast precursor, putative, expressed	LOC_Os06g49110.1		46 kDa		0.95	-0.05	unknown	0.0371	0.9271452	0.0082	0.8740535	0.0125	0.84728557	-0.1211	0.84920704	-0.1119	0.92101294	-0.1101	0.9648093
349	TRUE	Empty	protein|EF hand family protein, putative, expressed	LOC_Os06g51250.1		129 kDa	TRUE	< 0.0001	0.14	unknown	0.0076	0.8173754	0.0075	0.81073374	-0.0025	0.8071258	0.1406	0.80101484	0.2508	0.8054649	0.0457	0.8375687
350	TRUE	Empty	protein|GYF domain containing protein, putative, expressed	LOC_Os07g04530.1		190 kDa		0.55	-0.05	unknown	0.0092	0.87510896	0.0035	0.8646574	0.0101	0.8414203	-0.0531	0.8366122	0.0287	0.8777351	-0.1395	0.92219627
351	TRUE	Empty	protein|HEAT repeat family protein, putative, expressed	LOC_Os09g07510.2		66 kDa		0.0034	-0.17	unknown	0.0293	0.89235425	0.0102	0.85622567	-0.0013	0.81840676	-0.2146	0.8180251	-0.2257	0.88408166	-0.1614	1.0272477
352	TRUE	Empty	protein|pyruvate kinase, putative, expressed	LOC_Os01g47080.1		63 kDa	TRUE	< 0.0001	-0.12	unknown	-0.0034	0.8470272	0.0099	0.84456944	-0.0083	0.81602305	-0.1909	0.81919634	-0.1319	0.86304224	-0.1119	0.8989328
353	TRUE	Empty	protein|peroxiredoxin, putative, expressed	LOC_Os01g48420.1		17 kDa		0.29	-0.14	unknown	0.0119	0.85318255	0.0045	0.8326632	0.0083	0.8000513	-0.0968	0.80319595	-0.1387	0.97948027	-0.2534	1.1512903
354	TRUE	Empty	protein|26S protease regulatory subunit, putative, expressed	LOC_Os02g11050.1		47 kDa	TRUE	< 0.0001	-0.29	unknown	0.0202	0.9066945	0.026	0.8973577	0.0118	0.86930585	-0.3305	0.8878723	-0.3585	0.93721825	-0.3675	0.9929908
355	TRUE	Empty	protein|arginyl-tRNA synthetase, putative, expressed	LOC_Os05g07030.1 (+1)		74 kDa		< 0.0001	-0.19	unknown	0.0033	0.8485583	-0.0004	0.8338452	-0.0024	0.81033677	-0.2404	0.82331026	-0.1937	0.84818023	-0.1705	0.9582997
356	TRUE	Empty	protein|enolase, putative, expressed	LOC_Os06g04510.1		48 kDa	TRUE	< 0.0001	-0.28	unknown	0.0232	0.9247833	0.0277	0.88266766	0.0004	0.82537544	-0.3485	0.83163524	-0.2901	0.8735998	-0.3767	0.91989356
357	TRUE	Empty	protein|NADH-ubiquinone oxidoreductase 51 kDa subunit, mitochondrial precursor, putative, expressed	LOC_Os07g45090.1		55 kDa	TRUE	< 0.0001	-0.46	unknown	0.0279	0.881514	0.0113	0.8583834	0.0006	0.80891377	-0.2975	0.8395882	-0.5633	0.8700351	-0.6547	1.5145864
358	TRUE	Empty	protein|40S ribosomal protein S13, putative, expressed	LOC_Os08g02410.1		17 kDa	TRUE	0.87	-0.02	unknown	-0.0058	0.7892387	0.0077	0.78695047	0.0002	0.7772368	0.0221	0.783626	-0.0225	0.81325763	-0.0522	0.7969484
359	TRUE	Empty	protein|protein transport protein, putative, expressed	LOC_Os11g24560.1		87 kDa		0.73	-0.01	unknown	0.0025	0.8431775	-0.0017	0.84790194	0.0028	0.81984323	-0.0662	0.8237651	-0.0894	0.84164536	0.0339	0.8694539
360	TRUE	Empty	protein|phosphoglucan, water dikinase, chloroplast precursor, putative, expressed	LOC_Os12g20150.1		133 kDa		0.12	-0.02	unknown	0.0181	0.83384895	0.0079	0.8374767	0.0021	0.80385715	-0.0193	0.7991853	-0.0521	0.8665588	-0.0279	0.9140168
361	TRUE	Empty	protein|NAD dependent epimerase/dehydratase family domain containing protein, expressed	LOC_Os03g17000.3		76 kDa	TRUE	< 0.0001	-0.17	unknown	0.0046	0.8408395	0.0083	0.8208453	0.0052	0.79370004	-0.2237	0.8022408	-0.2256	0.8764041	-0.1439	0.8995297
362	TRUE	Empty	protein|villin protein, putative, expressed	LOC_Os03g24220.1		70 kDa		< 0.0001	-0.11	unknown	0.0138	0.85771716	0.0229	0.84122163	0.0071	0.79984486	-0.1889	0.7923832	-0.1223	0.8217418	-0.1127	0.8671662
363	TRUE	Empty	protein|OsPDIL2-1 protein disulfide isomerase PDIL2-1, expressed	LOC_Os05g06430.2		40 kDa	TRUE	0.012	-0.04	unknown	0.0164	0.83600503	0.0084	0.8305106	0.0109	0.8119595	-0.0453	0.8157742	-0.0822	0.882516	-0.1774	0.9409377
364	TRUE	Empty	protein|WD domain, G-beta repeat domain containing protein, expressed	LOC_Os06g19660.2		129 kDa	TRUE	0.0071	-0.07	unknown	0.0093	0.8655788	0.0135	0.8394423	0.0047	0.81350857	-0.1129	0.81775576	-0.0027	0.8741011	-0.1316	0.89339507
365	TRUE	Empty	protein|60S ribosomal protein L7, putative, expressed	LOC_Os08g13690.1		28 kDa	TRUE	0.00055	-0.37	unknown	0.0065	0.88625896	0.0017	0.8379003	-0.004	0.81324214	-0.3633	0.8206155	-0.3209	0.8603514	-0.5271	1.0933915
366	TRUE	Empty	protein|isochorismate synthase 1, chloroplast precursor, putative, expressed	LOC_Os09g19734.1 (+1)		88 kDa	TRUE	< 0.0001	-0.15	unknown	0	0.8156455	0.0003	0.80719185	-0.0033	0.79292005	-0.1618	0.79711115	-0.1318	0.8092541	-0.1286	0.8350982
367	TRUE	Empty	protein|IAP100, putative, expressed	LOC_Os10g35030.1		47 kDa		< 0.0001	1.23	unknown	0.0017	0.86935353	0.007	0.8589912	-0.0056	0.8393279	1.2188	0.8621161	1.2724	0.8486509	1.1781	0.875868
368	TRUE	Empty	protein|6-phosphogluconate dehydrogenase, decarboxylating, putative, expressed	LOC_Os11g29400.1		54 kDa	TRUE	0.0028	-0.13	unknown	0.0115	0.8927307	0.011	0.8665268	-0.0018	0.8361671	-0.1193	0.8455151	-0.0747	0.8607815	-0.3583	1.1491668
369	TRUE	Empty	protein|transferase family protein, putative, expressed	LOC_Os01g42880.1		46 kDa	TRUE	< 0.0001	-0.1	unknown	0.0191	0.88065654	0.0082	0.85306823	0.0044	0.8220355	-0.1338	0.8133637	-0.1856	0.8991014	-0.1473	0.94834507
370	TRUE	Empty	protein|DnaK family protein, putative, expressed	LOC_Os02g48110.1		99 kDa		< 0.0001	-0.24	unknown	0.0156	0.8552814	0.0187	0.8433411	0.0146	0.826703	-0.2479	0.84012127	-0.2011	0.84326375	-0.2389	0.89105225
371	TRUE	Empty	protein|aspartic proteinase nepenthesin precursor, putative, expressed	LOC_Os03g08790.1		45 kDa		0.0021	-0.23	unknown	0.0393	0.9414968	0.0118	0.8595537	0.0058	0.8448574	-0.2081	0.85170734	-0.2699	1.008725	-0.4204	1.1704737
372	TRUE	Empty	protein|lipoxygenase, putative, expressed	LOC_Os03g49380.1		99 kDa	TRUE	0.021	-0.13	unknown	0.0054	0.82442796	-0.002	0.8120597	0.0127	0.7887562	-0.1209	0.7928355	-0.1129	0.85295016	-0.1853	0.9564549
373	TRUE	Empty	protein|retrotransposon protein, putative, Ty1-copia subclass, expressed	LOC_Os03g64080.1		234 kDa	TRUE	0.00029	0.13	unknown	0.0018	0.809111	-0.0002	0.8058901	-0.0006	0.79791486	0.1164	0.8046263	0.1271	0.817228	0.0814	0.83807355
374	TRUE	Empty	protein|cytochrome P450, putative, expressed	LOC_Os05g25640.1		57 kDa	TRUE	0.52	0.01	unknown	-0.0033	0.82157516	0.0152	0.8149764	0.0116	0.81018186	-0.0329	0.81402487	-0.0282	0.8495021	0.0315	0.90333796
375	TRUE	Empty	protein|ferredoxin--NADP reductase, chloroplast precursor, putative, expressed	LOC_Os06g01850.1		40 kDa	TRUE	< 0.0001	0.86	unknown	0.0162	0.8347322	0.0032	0.8319425	0.003	0.80745435	0.8238	0.8067946	0.8417	0.8250246	0.8747	0.8737958
376	TRUE	Empty	protein|ribose-5-phosphate isomerase A, putative, expressed	LOC_Os07g08030.1		29 kDa		< 0.0001	0.51	unknown	0.0076	0.87670153	0.02	0.84877545	0.011	0.8493771	0.4159	0.8644455	0.5203	0.8711747	0.4737	0.90232223
377	TRUE	Empty	protein|26S protease regulatory subunit 4, putative, expressed	LOC_Os07g49150.1		50 kDa	TRUE	0.005	-0.15	unknown	0.0113	0.8433072	0.0038	0.82174885	-0.0001	0.8161683	-0.2278	0.8067616	-0.1454	0.82276607	-0.0954	0.8526672
378	TRUE	Empty	protein|enoyl-acyl-carrier-protein reductase NADH, chloroplast precursor, expressed	LOC_Os08g23810.2		39 kDa	TRUE	0.074	-0.04	unknown	0.0129	0.82110107	0.002	0.8196983	0.0031	0.80710363	-0.0683	0.80605644	-0.0136	0.826929	-0.0433	0.86315817
379	TRUE	Empty	protein|polyadenylate-binding protein, putative, expressed	LOC_Os09g02700.1		72 kDa	TRUE	< 0.0001	-0.18	unknown	0.0202	0.8772675	0.0053	0.85455424	0.0026	0.8128403	-0.1665	0.81322175	-0.1461	0.88505346	-0.2937	0.9384461
380	TRUE	Empty	protein|SOR/SNZ family protein, putative, expressed	LOC_Os10g01080.1		33 kDa	TRUE	0.0039	0.65	unknown	0.0023	0.7648142	-0.0026	0.78337806	-0.005	0.7646457	0.6691	0.7683989	0.6461	0.7658644	0.6568	0.7932805
381	TRUE	Empty	protein|methyltransferase, putative, expressed	LOC_Os01g66110.1		90 kDa	TRUE	0.57	0.01	unknown	0.0075	0.8753207	-0.0023	0.86235505	-0.004	0.83234483	-0.002	0.82148457	-0.0394	0.8767284	0.0442	0.88896465
382	TRUE	Empty	protein|60S ribosomal protein L15, putative, expressed	LOC_Os03g40180.1		24 kDa		0.00017	-0.2	unknown	0.0324	0.86501354	0.0488	0.9806493	-0.0009	0.7982853	-0.2216	0.7938824	-0.3973	0.82886285	-0.0435	0.8982022
383	TRUE	Empty	protein|T-complex protein, putative, expressed	LOC_Os04g46620.1		59 kDa		< 0.0001	-0.26	unknown	0.0119	0.8519477	0.0072	0.8313136	0.0061	0.80009353	-0.2944	0.8148202	-0.2833	0.8649496	-0.3014	0.94015306
384	TRUE	Empty	protein|cleavage and polyadenylation specificity factor, putative, expressed	LOC_Os05g51480.1		122 kDa	TRUE	0.07	-0.12	unknown	0.0375	0.8877872	0.0098	0.8464777	-0.0002	0.8173856	-0.103	0.8195855	-0.1482	0.89883786	-0.0934	0.91345394
385	TRUE	Empty	protein|M16 domain containing zinc peptidase, putative, expressed	LOC_Os06g41990.1		139 kDa		0.65	-0.05	unknown	0.0322	0.8997016	0.0232	0.8896996	0.0266	0.85159856	-0.0886	0.84701127	-0.0954	0.9013707	-0.0254	0.9610651
386	TRUE	Empty	protein|MA3 domain containing protein, expressed	LOC_Os08g02690.1		79 kDa	TRUE	< 0.0001	-0.27	unknown	-0.0029	0.8178073	-0.0029	0.80391	0.0025	0.7955189	-0.3229	0.8116812	-0.2329	0.8073221	-0.2375	0.8239452
387	TRUE	Empty	protein|aminopeptidase, putative, expressed	LOC_Os08g44860.2		55 kDa		0.5	0.01	unknown	0.0162	0.90114486	0.0218	0.8787794	0.0193	0.84978884	-0.0456	0.84514654	-0.041	0.866943	-0.0096	0.9466112
388	TRUE	Empty	protein|expressed protein	LOC_Os10g30870.1		52 kDa		< 0.0001	0.35	unknown	0.0066	0.85062104	0.0016	0.83858913	0.0096	0.8237781	0.3123	0.816245	0.3739	0.8583311	0.3413	0.9459682
389	TRUE	Empty	protein|peptidase, T1 family, putative, expressed	LOC_Os11g40140.1		26 kDa		0.006	-0.17	unknown	0.0254	0.87904066	0.004	0.8442186	-0.0082	0.82757926	-0.1597	0.8273284	-0.1653	0.88716984	-0.3247	1.0989522
390	TRUE	Empty	protein|dienelactone hydrolase family protein, expressed	LOC_Os01g34700.1		30 kDa		0.022	-0.13	unknown	0.035	1.0034645	0.0475	0.97679985	-0.0031	0.8348665	-0.2053	0.83510697	-0.1624	0.88325036	-0.1283	0.94615096
391	TRUE	Empty	protein|L11 domain containing ribosomal protein, putative, expressed	LOC_Os02g47140.1 (+1)		18 kDa		0.0094	-0.19	unknown	0.0111	0.8694726	0.0167	0.85952735	0.0005	0.8270887	-0.1491	0.8259477	-0.1843	0.9455662	-0.4075	1.1100324
392	TRUE	Empty	protein|DEK C terminal domain containing protein, expressed	LOC_Os03g40010.1		78 kDa		< 0.0001	-0.13	unknown	0.0084	0.81516814	0.0018	0.81473136	-0.0075	0.7948484	-0.1282	0.79769343	-0.1354	0.8178768	-0.2104	0.84211457
393	TRUE	Empty	protein|hydroxyacid oxidase 1, putative, expressed	LOC_Os07g05820.1		40 kDa	TRUE	0.00022	0.49	unknown	0.0393	1.1127226	0.0337	1.0441018	-0.0085	0.84848404	0.4722	0.8497122	0.3863	1.1443104	0.4519	1.3429037
394	TRUE	Empty	protein|photosystem II D2 protein, putative, expressed	LOC_Os02g24634.1		40 kDa		< 0.0001	0.73	unknown	-0.0068	0.8854292	0.0141	0.9005003	0.0082	0.87496746	0.7827	0.87001884	0.6819	0.8802527	0.6794	1.0867972
395	TRUE	Empty	protein|metallo-beta-lactamase, putative, expressed	LOC_Os02g33610.1		97 kDa	TRUE	< 0.0001	-0.25	unknown	0.0288	0.94673085	0.0149	0.8542512	0.0202	0.84424585	-0.3084	0.84127915	-0.1916	0.8887525	-0.2673	0.9652927
396	TRUE	Empty	protein|catalase domain containing protein, expressed	LOC_Os03g03910.1		57 kDa	TRUE	< 0.0001	0.46	unknown	0.0062	0.82369447	0.0079	0.81648767	-0.0066	0.7992547	0.4564	0.80057317	0.4903	0.8236096	0.3841	0.8818746
397	TRUE	Empty	protein|pyruvate decarboxylase isozyme 2, putative, expressed	LOC_Os03g18220.1		65 kDa	TRUE	< 0.0001	-0.33	unknown	-0.0004	0.85241777	0.0095	0.8621152	-0.0049	0.82656145	-0.3344	0.84842384	-0.3587	0.8430395	-0.2853	0.8840828
398	TRUE	Empty	protein|insulin-degrading enzyme, putative, expressed	LOC_Os03g21810.1		119 kDa		0.032	-0.04	unknown	0.0037	0.82117796	0.0072	0.810026	-0.0018	0.7983301	-0.0995	0.7983714	-0.0426	0.8192388	-0.0114	0.86127275
399	TRUE	Empty	protein|magnesium-chelatase subunit chlD, chloroplast precursor, putative, expressed	LOC_Os03g59640.1		82 kDa	TRUE	< 0.0001	0.31	unknown	0.0064	0.8098689	-0.0035	0.8060681	0.0017	0.806173	0.2581	0.79797304	0.3116	0.80653584	0.2995	0.86865926
400	TRUE	Empty	protein|elongation factor Tu, putative, expressed	LOC_Os03g63410.1		48 kDa	TRUE	< 0.0001	-0.19	unknown	0.0031	0.8251204	0.0089	0.81010395	-0.0041	0.7898197	-0.2515	0.7984397	-0.1772	0.8193946	-0.2891	0.893975
401	TRUE	Empty	protein|expressed protein	LOC_Os04g34450.1		123 kDa	TRUE	< 0.0001	0.14	unknown	0.0047	0.84981996	0.0104	0.84812665	-0.0023	0.79737777	0.1242	0.7979888	0.1154	0.8287966	0.1327	0.8789169
402	TRUE	Empty	protein|NAD dependent epimerase/dehydratase family protein, putative, expressed	LOC_Os05g32140.1		53 kDa		0.0067	-0.13	unknown	0.0048	0.85128033	0.0112	0.8259372	0.0041	0.8021829	-0.1703	0.80084133	-0.1104	0.8418507	-0.143	0.94025093
403	TRUE	Empty	protein|SH2 motif, putative, expressed	LOC_Os05g41510.1		184 kDa		0.00065	0.05	unknown	-0.0002	0.8175422	-0.0011	0.8253567	0.0029	0.81458575	-0.0295	0.81593734	0.0692	0.8245386	0.1053	0.82419235
404	TRUE	Empty	protein|ferredoxin--nitrite reductase, putative, expressed	LOC_Os05g42350.1		71 kDa		0.4	-0.09	unknown	0.0097	0.8542539	0.0188	0.8355641	-0.0004	0.8070752	-0.1344	0.81287736	-0.0754	0.86333126	-0.1218	0.9599717
405	TRUE	Empty	protein|eukaryotic translation initiation factor 3 subunit D, putative, expressed	LOC_Os05g49150.1		65 kDa		< 0.0001	-0.22	unknown	0.0089	0.8560966	-0.0058	0.8367704	0.0088	0.81360376	-0.224	0.81636584	-0.28	0.8579481	-0.2942	0.94616616
406	TRUE	Empty	protein|phospholipase D, putative, expressed	LOC_Os06g40170.1		93 kDa	TRUE	< 0.0001	-0.23	unknown	0.0178	0.8754004	0.0083	0.82842666	0.0043	0.8261914	-0.262	0.8163752	-0.2379	0.8440633	-0.2475	0.9039017
407	TRUE	Empty	protein|2Fe-2S iron-sulfur cluster binding domain containing protein, expressed	LOC_Os08g01380.1		15 kDa		0.0035	0.42	unknown	0.003	0.99468094	0.0319	1.068578	-0.0093	0.89749354	0.4779	0.8901004	0.3121	0.923184	0.4271	1.0609179
408	TRUE	Empty	protein|tRNA synthetase class II core domain containing protein, expressed	LOC_Os08g42560.1		82 kDa	TRUE	< 0.0001	-0.16	unknown	0.0002	0.8324055	0.003	0.8250335	-0.0031	0.7919478	-0.1793	0.7912816	-0.1488	0.85552824	-0.1913	0.94671
409	TRUE	Empty	protein|FAD-linked oxidoreductase protein, putative, expressed	LOC_Os10g25780.1		68 kDa		< 0.0001	-0.25	unknown	0.0123	0.86756146	0.0182	0.8999959	0.0119	0.84060824	-0.2519	0.831808	-0.3246	0.8808977	-0.2287	1.0011115
410	TRUE	Empty	protein|aminotransferase, putative, expressed	LOC_Os03g06200.1		45 kDa		< 0.0001	-0.36	unknown	0.0098	0.8490624	-0.0003	0.8265161	0.0077	0.8073509	-0.3368	0.81343716	-0.3539	0.8745926	-0.3889	0.9284176
411	TRUE	Empty	protein|NB-ARC/LRR disease resistance protein, putative, expressed	LOC_Os03g14900.1		101 kDa		0.00025	0.04	unknown	0.0167	0.8520126	0.0154	0.85040575	0.0118	0.8373909	-0.0084	0.84015995	0.0187	0.8714764	0.0591	0.93639773
412	TRUE	Empty	protein|transposon protein, putative, unclassified, expressed	LOC_Os03g52310.1		81 kDa	TRUE	0.035	0.08	unknown	0.002	0.8379183	0.003	0.83553386	0.0058	0.8129374	0.176	0.8630155	0.0003	0.8960996	0.0558	1.0281833
413	TRUE	Empty	protein|ras-related protein, putative, expressed	LOC_Os05g49890.1 (+1)		25 kDa	TRUE	< 0.0001	-0.2	unknown	0.042	0.90920335	0.0131	0.853329	0.006	0.81189126	-0.284	0.80825245	-0.1939	0.8737023	-0.2869	1.0414863
414	TRUE	Empty	protein|expressed protein	LOC_Os08g43060.1		92 kDa	TRUE	0.86	0.01	unknown	-0.003	0.87095547	-0.0025	0.8534275	-0.0049	0.8073551	0.0483	0.8510036	0.1026	0.8920052	-0.1029	0.8729326
415	TRUE	Empty	protein|26S proteasome non-ATPase regulatory subunit 3, putative, expressed	LOC_Os08g43640.1		55 kDa	TRUE	< 0.0001	-0.34	unknown	0.0348	0.9144194	0.0276	0.9000517	0.0311	0.88396835	-0.384	0.8786724	-0.3808	0.90766	-0.3388	0.9622186
416	TRUE	Empty	protein|transferase family protein, putative, expressed	LOC_Os01g09010.1		46 kDa		0.022	-0.08	unknown	0.0298	0.8452078	0.0065	0.82988524	-0.0005	0.7975768	-0.1028	0.80217123	-0.0967	0.8637119	-0.0644	0.9234733
417	TRUE	Empty	protein|aldehyde dehydrogenase, putative, expressed	LOC_Os01g40860.1		54 kDa	TRUE	< 0.0001	0.14	unknown	0.0117	0.837817	0.0078	0.822781	0.0116	0.81489795	0.107	0.81651753	0.1121	0.8550459	0.1155	0.9106169
418	TRUE	Empty	protein|alpha-glucan phosphorylast isozyme, putative, expressed	LOC_Os03g55090.1		67 kDa		< 0.0001	0.23	unknown	0.009	0.9184048	0.0202	0.9134539	-0.0054	0.8323725	0.189	0.82724214	0.247	0.84709245	0.3329	0.90399545
419	TRUE	Empty	protein|translocon Tic40, putative, expressed	LOC_Os04g35900.1		46 kDa		< 0.0001	-0.11	unknown	0.006	0.79486805	0.0014	0.79029894	0.0091	0.79593456	-0.0956	0.79330295	-0.0381	0.80330783	-0.2384	0.83580506
420	TRUE	Empty	protein|chlorophyll A-B binding protein, putative, expressed	LOC_Os04g38410.1		27 kDa		< 0.0001	0.88	unknown	0.005	0.91552526	0.007	0.95610553	0.0034	0.9064462	0.8138	0.9008813	0.8869	0.9148326	0.9263	0.96550125
421	TRUE	Empty	protein|glutathione S-transferase, N-terminal domain containing protein, expressed	LOC_Os05g02530.1		33 kDa		0.19	-0.05	unknown	0.0004	0.8595964	-0.0019	0.81605536	0.0065	0.80483806	-0.0409	0.80664325	-0.0093	0.83631355	-0.1423	0.89505976
422	TRUE	Empty	protein|60S ribosomal protein L18-3, putative, expressed	LOC_Os05g06310.1		21 kDa	TRUE	< 0.0001	-0.28	unknown	0.0095	0.837649	0.0033	0.8099839	-0.0012	0.7975705	-0.3265	0.8047122	-0.2775	0.8304455	-0.3146	0.961211
423	TRUE	Empty	protein|beta-galactosidase precursor, putative, expressed	LOC_Os06g37560.1		78 kDa	TRUE	< 0.0001	-0.18	unknown	0.0089	0.82750916	0.001	0.83188856	-0.0033	0.81709266	-0.2351	0.82172513	-0.1826	0.8358102	-0.1109	0.834009
424	TRUE	Empty	protein|CESA8 - cellulose synthase, expressed	LOC_Os07g10770.1		121 kDa	TRUE	< 0.0001	0.41	unknown	0.0089	0.8354288	0.0149	0.8182139	0.0082	0.7828615	0.3904	0.79431176	0.4245	0.8450651	0.3675	0.9085844
425	TRUE	Empty	protein|glutamate--cysteine ligase, chloroplast precursor, putative, expressed	LOC_Os07g27790.1		56 kDa		0.14	-0.15	unknown	0.0119	0.918064	0.022	0.91419333	0.0271	0.87480265	-0.1377	0.8852176	-0.2217	0.9317746	-0.2786	1.1122856
426	TRUE	Empty	protein|protoporphyrinogen oxidase, chloroplast precursor, putative, expressed	LOC_Os01g18320.1		57 kDa		< 0.0001	-0.21	unknown	0.0325	0.97809845	0.0091	0.8777535	0.0249	0.85677177	-0.2941	0.8670503	-0.2306	0.9244742	-0.251	0.9809245
427	TRUE	Empty	protein|aminotransferase, classes I and II, domain containing protein, expressed	LOC_Os01g55540.1 (+1)		50 kDa		< 0.0001	-0.25	unknown	0.0325	0.92428017	0.0247	0.89171934	0.0166	0.8157087	-0.2869	0.81309444	-0.3165	0.8700051	-0.246	0.9426898
428	TRUE	Empty	protein|26S protease regulatory subunit, putative, expressed	LOC_Os02g10640.1		45 kDa	TRUE	0.22	-0.09	unknown	0.0383	0.8979481	0.0173	0.8819859	0.0049	0.7956022	-0.1475	0.79838544	-0.1311	0.82911783	-0.0591	0.919791
429	TRUE	Empty	protein|periplasmic beta-glucosidase precursor, putative, expressed	LOC_Os03g53800.1		68 kDa	TRUE	< 0.0001	-0.38	unknown	0.0004	0.87941915	0.0131	0.8413191	0.0153	0.81666124	-0.4241	0.84862524	-0.4239	0.8716795	-0.4539	0.9835198
430	TRUE	Empty	protein|plasminogen activator inhibitor 1 RNA-binding protein, putative, expressed	LOC_Os05g45660.2		40 kDa	TRUE	< 0.0001	-0.26	unknown	-0.0045	0.87887347	-0.009	0.86746687	-0.0182	0.8512003	-0.1967	0.84638214	-0.17	0.88498837	-0.4139	0.9586325
431	TRUE	Empty	protein|ribonucleoside-diphosphate reductase large subunit, putative, expressed	LOC_Os06g07210.1		92 kDa	TRUE	0.004	0.09	unknown	-0.0049	0.89787513	-0.0109	0.87215	-0.0121	0.85827166	0.0472	0.847676	0.0685	0.88305825	0.1644	0.92093056
432	TRUE	Empty	protein|3-oxoacyl-synthase, putative, expressed	LOC_Os06g09630.1		49 kDa	TRUE	0.34	-0.05	unknown	0.0047	0.8962381	-0.0071	0.88091666	-0.0031	0.8385335	-0.0754	0.83519274	-0.006	0.87948984	-0.1244	0.9470937
433	TRUE	Empty	protein|T-complex protein, putative, expressed	LOC_Os06g36700.1		59 kDa		< 0.0001	-0.24	unknown	0.0018	0.84743613	0.0034	0.8240707	-0.0078	0.80906814	-0.3022	0.8209621	-0.2067	0.83116007	-0.2717	0.92443264
434	TRUE	Empty	protein|stress responsive protein, putative, expressed	LOC_Os07g48490.2		39 kDa	TRUE	< 0.0001	-0.66	unknown	0.0306	0.92154694	0.0207	0.88692087	0.0068	0.82994545	-0.7566	0.8385544	-0.6436	0.8761205	-0.7441	0.94961756
435	TRUE	Empty	protein|expressed protein	LOC_Os11g21990.1		47 kDa		0.00084	-0.12	unknown	0.0015	0.8398921	0.0007	0.81351	-0.0076	0.8106749	-0.1592	0.8023105	-0.1521	0.85588515	-0.1541	0.966322
436	TRUE	Empty	protein|AMP-binding enzyme, putative, expressed	LOC_Os02g32490.1		78 kDa	TRUE	0.097	-0.02	unknown	0.0144	0.8558925	0.0074	0.8454152	0.0047	0.8137342	-0.0955	0.81481105	-0.0345	0.83580875	0.0308	0.869397
437	TRUE	Empty	protein|elongation factor Tu, putative, expressed	LOC_Os04g20220.1		60 kDa	TRUE	0.00035	-0.14	unknown	0.0104	0.865973	0.0128	0.83406544	-0.0001	0.82168376	-0.1598	0.8103497	-0.1934	0.86897475	-0.0971	0.8753675
438	TRUE	Empty	protein|dihydrolipoyllysine-residue succinyltransferase component of 2-oxoglutarate dehydrogenase complex, mitochondrial precursor, putative, expressed	LOC_Os04g32330.1 (+1)		48 kDa	TRUE	< 0.0001	-0.21	unknown	0.0125	0.8376815	0.0116	0.8291576	0.0018	0.8029359	-0.1965	0.80135334	-0.1919	0.83851385	-0.1987	0.8400158
439	TRUE	Empty	protein|S-adenosylmethionine synthetase, putative, expressed	LOC_Os05g04510.1		43 kDa	TRUE	0.51	0.05	unknown	0.0116	0.86311036	0.0191	0.8769746	0.0076	0.80487853	0.0737	0.8168995	-0.0134	0.90807813	-0.0417	0.9828806
440	TRUE	Empty	protein|glutamate synthase, chloroplast precursor, putative, expressed	LOC_Os05g48200.1		239 kDa	TRUE	< 0.0001	0.17	unknown	0.0059	0.8186773	0.0047	0.81877166	0.0028	0.7998058	0.1437	0.79882264	0.1346	0.84701437	0.2082	0.90522844
441	TRUE	Empty	protein|polynucleotide phosphorylase, putative, expressed	LOC_Os07g07310.1		97 kDa	TRUE	< 0.0001	0.33	unknown	0.0124	0.891258	0.0148	0.8731366	-0.0119	0.8464189	0.3029	0.8273822	0.3414	0.87992823	0.3626	0.95978487
442	TRUE	Empty	protein|FAD dependent oxidoreductase domain containing protein, expressed	LOC_Os07g34570.1		37 kDa		< 0.0001	0.28	unknown	0.0192	0.8767134	0.0115	0.8801387	-0.002	0.8331742	0.26	0.844863	0.2853	0.8728623	0.3043	0.8655376
443	TRUE	Empty	protein|photosystem II 10 kDa polypeptide, chloroplast precursor, putative, expressed	LOC_Os08g10020.1 (+1)		14 kDa		< 0.0001	1.09	unknown	0.0157	0.9210116	0.0198	0.88914454	-0.0038	0.86668056	0.9974	0.8561576	1.0553	0.8771315	1.1702	0.9955067
444	TRUE	Empty	protein|OsAPx4 - Peroxisomal Ascorbate Peroxidase encoding gene 5,8,9, expressed	LOC_Os08g43560.1		32 kDa	TRUE	0.31	0.01	unknown	0.0284	0.8513017	0.0104	0.8664488	0.0037	0.79864055	0.042	0.80080014	-0.0255	0.8769011	-0.077	1.0482678
445	TRUE	Empty	protein|ribosomal protein L22, putative, expressed	LOC_Os09g08430.1		19 kDa	TRUE	< 0.0001	-0.26	unknown	0.0078	0.7876475	0.0017	0.77826875	0.0019	0.76877195	-0.1536	0.76890284	-0.1582	0.79432607	-0.4785	0.8497132
446	TRUE	Empty	protein|OsPOP21 - Putative Prolyl Oligopeptidase homologue, expressed	LOC_Os10g28020.1 (+2)		91 kDa		0.71	-0.04	unknown	0.0148	0.8492592	0.0089	0.8249047	0.0034	0.80103785	-0.0865	0.8065535	-0.0501	0.8934717	-0.0175	0.92060995
447	TRUE	Empty	protein|DEK C terminal domain containing protein, expressed	LOC_Os01g70020.1		56 kDa		0.00024	-0.12	unknown	0.0156	0.87369734	0.0063	0.81865185	0.0043	0.81184596	-0.1402	0.83050084	-0.0584	0.8690557	-0.1713	0.87643015
448	TRUE	Empty	protein|adenylosuccinate lyase, putative, expressed	LOC_Os03g19930.1		60 kDa		0.26	-0.01	unknown	0.0305	0.86509377	0.0056	0.8323527	-0.0035	0.8068086	-0.0228	0.8091369	-0.0574	0.8749921	-0.0642	0.9975797
449	TRUE	Empty	protein|ribosomal protein S17, putative, expressed	LOC_Os04g52361.1		18 kDa	TRUE	0.73	-0.03	unknown	0.003	0.7942626	-0.0062	0.7909985	0.0038	0.79059714	-0.0216	0.7869326	-0.0078	0.79409474	-0.0738	0.8424776
450	TRUE	Empty	protein|coatomer subunit delta, putative, expressed	LOC_Os05g24601.1		58 kDa	TRUE	0.93	-0.01	unknown	0.0195	0.8826466	0.0084	0.87275296	-0.0037	0.8219849	-0.0867	0.8218156	-0.047	0.8421843	0.0233	0.91779864
451	TRUE	Empty	protein|OsCam2 - Calmodulin, expressed	LOC_Os05g41210.1		17 kDa	TRUE	< 0.0001	-0.23	unknown	-0.0054	0.84757674	-0.0042	0.8181297	0.0014	0.8154794	-0.2603	0.8084517	-0.1006	0.8454971	-0.472	0.99692875
452	TRUE	Empty	protein|CESA3 - cellulose synthase, expressed	LOC_Os07g24190.1		124 kDa	TRUE	0.021	0.53	unknown	0.0267	0.90579903	0.0062	0.8700775	-0.0029	0.8259957	0.4975	0.8253781	0.4636	0.92227787	0.6364	1.0845605
453	TRUE	Empty	protein|oxygen evolving enhancer protein 3 domain containing protein, expressed	LOC_Os07g36080.1 (+1)		23 kDa		< 0.0001	1.32	unknown	0.0166	0.94409347	-0.0023	0.9050131	0.0018	0.84891313	1.4187	0.88354814	1.4542	0.9153191	1.1548	0.9334393
454	TRUE	Empty	protein|14-3-3 protein, putative, expressed	LOC_Os08g33370.2		29 kDa	TRUE	0.98	0	unknown	0.0089	0.88247186	0.0215	0.83939	-0.0001	0.78810215	-0.0747	0.78836703	0.008	0.8085508	0.0816	0.8605898
455	TRUE	Empty	protein|glucose-6-phosphate isomerase, putative, expressed	LOC_Os09g29070.1		68 kDa	TRUE	0.0003	-0.11	unknown	0.0189	0.84379476	0.015	0.8223216	0.0006	0.7971701	-0.1595	0.7963662	-0.1626	0.8696623	-0.167	0.97296256
456	TRUE	Empty	protein|heat shock protein, putative, expressed	LOC_Os12g32986.1		91 kDa	TRUE	< 0.0001	-0.2	unknown	0.0114	0.80756325	-0.0019	0.8070303	-0.0061	0.79740477	-0.2244	0.80741894	-0.1721	0.8128824	-0.1948	0.8483218
457	TRUE	Empty	protein|dihydrolipoyl dehydrogenase, putative, expressed	LOC_Os01g23610.1		59 kDa	TRUE	0.014	0.06	unknown	0.0063	0.85077256	0.0022	0.80743414	0.0072	0.8007284	0.0652	0.8066176	0.0871	0.8119853	0.0012	0.89182925
458	TRUE	Empty	protein|thiamine pyrophosphate enzyme, C-terminal TPP binding domain containing protein, expressed	LOC_Os01g32080.1		61 kDa		0.35	0.18	unknown	-0.0247	1.0262259	0.011	0.9973343	-0.0044	0.9204663	0.1515	0.92565894	0.1411	0.9603868	0.2096	1.0505103
459	TRUE	Empty	protein|pyridoxal-dependent decarboxylase protein, putative, expressed	LOC_Os02g24354.1		53 kDa		0.0029	-0.1	unknown	0.0203	0.8731286	0.0054	0.8218625	-0.0044	0.8026724	-0.1672	0.8018676	-0.0764	0.840013	-0.1144	0.91685486
460	TRUE	Empty	protein|mitochondrial carrier protein, putative, expressed	LOC_Os02g48720.2		42 kDa	TRUE	0.012	-0.14	unknown	0.0153	0.8886232	-0.0115	0.9050321	-0.002	0.78652304	-0.1356	0.79046947	-0.1676	0.95759153	-0.1986	1.1128584
461	TRUE	Empty	protein|adapitin protein, putative, expressed	LOC_Os03g02150.1		111 kDa		< 0.0001	0.08	unknown	0.0036	0.8532658	0.0127	0.8429649	-0.0021	0.79664135	0.0208	0.79703754	0.0425	0.84233415	0.1089	0.8571786
462	TRUE	Empty	protein|40S ribosomal protein S7, putative, expressed	LOC_Os03g18570.1		22 kDa	TRUE	< 0.0001	-0.16	unknown	0.0323	0.8984535	0.0185	0.87029064	0.0059	0.8389136	-0.1987	0.83018935	-0.2349	0.9217773	-0.2451	0.98127735
463	TRUE	Empty	protein|proteasome subunit, putative, expressed	LOC_Os04g36700.1		48 kDa		< 0.0001	-0.22	unknown	0.0052	0.85148716	0.0027	0.83962417	0.0057	0.811002	-0.2872	0.8263848	-0.2379	0.83915937	-0.215	0.9179725
464	TRUE	Empty	protein|tetratricopeptide repeat domain containing protein, putative, expressed	LOC_Os04g55230.1		189 kDa	TRUE	< 0.0001	0.69	unknown	0.0171	0.8269281	-0.0032	0.82808685	0.0056	0.80878514	0.6784	0.8146473	0.6597	0.8139601	0.6813	0.85914755
465	TRUE	Empty	protein|L1P family of ribosomal proteins domain containing protein, expressed	LOC_Os05g32220.1		39 kDa	TRUE	< 0.0001	0.23	unknown	0.0087	0.8401703	0.0069	0.82061434	0.0026	0.7867919	0.254	0.7996357	0.2244	0.9346803	0.0939	1.1724052
466	TRUE	Empty	protein|cation-transporting ATPase, putative, expressed	LOC_Os05g33390.1		134 kDa		0.12	-0.04	unknown	0.0184	0.8083118	0.0051	0.7991326	0.0182	0.79733044	-0.0011	0.8108264	-0.014	0.81399745	-0.0825	0.91741794
467	TRUE	Empty	protein|RAN GTPase-activating protein 1, putative, expressed	LOC_Os05g46560.2		60 kDa		0.61	-0.02	unknown	0.0075	0.8075728	0.0118	0.80003315	-0.0003	0.7948047	-0.0355	0.8026867	0.0063	0.81163573	-0.028	0.8752347
468	TRUE	Empty	protein|alanyl-tRNA synthetase, putative, expressed	LOC_Os06g13660.1		101 kDa		< 0.0001	0.37	unknown	0.0122	0.8360304	0.0049	0.8169119	0.005	0.80054235	0.3384	0.80390555	0.3633	0.83173585	0.3222	0.9026633
469	TRUE	Empty	protein|HMG1/2, putative, expressed	LOC_Os06g51220.4		17 kDa		< 0.0001	-0.25	unknown	0.0226	0.850075	0.0391	0.95064557	-0.001	0.7968698	-0.1891	0.78880674	-0.2327	0.8529624	-0.3887	1.0245502
470	TRUE	Empty	protein|aldehyde dehydrogenase, putative, expressed	LOC_Os07g09060.1		57 kDa	TRUE	0.0074	-0.1	unknown	0.0351	0.8760333	0.0058	0.8417496	0.0061	0.8069659	-0.106	0.8097264	-0.0646	0.830463	-0.1127	0.8741846
471	TRUE	Empty	protein|phospholipase C, putative, expressed	LOC_Os07g49330.1		68 kDa	TRUE	0.073	-0.12	unknown	0.0163	0.9025829	-0.0027	0.815481	0.0008	0.80669326	-0.186	0.8035625	-0.0985	0.8576669	-0.1073	0.87514096
472	TRUE	Empty	protein|FAD-binding and arabino-lactone oxidase domains containing protein, putative, expressed	LOC_Os08g02230.1		64 kDa		< 0.0001	-0.45	unknown	0.0308	0.91100436	0.0176	0.89818645	0.0113	0.87344646	-0.4673	0.8724382	-0.4486	0.9628464	-0.539	1.0990222
473	TRUE	Empty	protein|expressed protein	LOC_Os09g38090.1		94 kDa		< 0.0001	0.75	unknown	0.0035	0.82185376	0.0048	0.812885	-0.0018	0.8160857	0.7232	0.8107561	0.7713	0.82349175	0.7514	0.83098465
474	TRUE	Empty	protein|DEAD-box ATP-dependent RNA helicase, putative, expressed	LOC_Os01g36920.2		39 kDa	TRUE	< 0.0001	-0.25	unknown	0.0186	0.90546113	0.0171	0.89147025	0.0124	0.84357816	-0.3161	0.8561039	-0.2807	0.8858726	-0.1999	0.9361617
475	TRUE	Empty	protein|dynamin family protein, putative, expressed	LOC_Os01g69130.1		90 kDa	TRUE	0.016	0	unknown	0.004	0.85042584	0.0022	0.82220674	0.0006	0.80527544	-0.0295	0.80887324	-0.0401	0.85119313	0.044	0.8817193
476	TRUE	Empty	protein|beta-galactosidase, putative, expressed	LOC_Os01g72340.1		126 kDa		< 0.0001	-0.24	unknown	-0.0041	0.8813344	0.0046	0.8670635	-0.007	0.8217364	-0.2934	0.83553445	-0.2528	0.84299934	-0.2095	0.9084083
477	TRUE	Empty	protein|26S protease regulatory subunit 6A, putative, expressed	LOC_Os02g56000.1		48 kDa	TRUE	0.39	0.01	unknown	0.0046	0.8258295	0.0022	0.80389637	-0.003	0.79939115	-0.0018	0.7930604	0.0096	0.80280364	-0.0045	0.83869904
478	TRUE	Empty	protein|myosin, putative, expressed	LOC_Os03g48140.1		177 kDa	TRUE	0.72	-0.01	unknown	-0.001	0.8274291	-0.0017	0.8157816	0.0024	0.8159101	-0.0154	0.8262778	-0.0013	0.82381874	-0.0384	0.8674829
479	TRUE	Empty	protein|NADPH reductase, putative, expressed	LOC_Os04g55960.1		76 kDa	TRUE	0.0013	-0.11	unknown	0.0206	0.93872076	0.0148	0.92993206	0.0191	0.9169195	-0.2011	0.9281009	-0.1417	0.93698263	-0.1319	0.9416516
480	TRUE	Empty	protein|sucrose-phosphate synthase, putative, expressed	LOC_Os08g20660.1		119 kDa	TRUE	0.0041	-0.09	unknown	0.0061	0.886649	-0.002	0.832437	0.0026	0.82983506	-0.192	0.83565414	-0.0896	0.8682128	-0.0946	0.84999996
481	TRUE	Empty	protein|expressed protein	LOC_Os11g07470.1		127 kDa	TRUE	0.0055	0	unknown	0.0279	0.92032504	0.0125	0.8622932	0.0056	0.81325495	-0.0141	0.80964845	-0.1427	0.96834147	0.045	0.9223779
482	TRUE	Empty	protein|citrate synthase, putative, expressed	LOC_Os11g33240.3		49 kDa	TRUE	0.26	-0.15	unknown	0.0273	0.9073799	0.0127	0.8523213	-0.0021	0.81215656	-0.2655	0.80752885	-0.1436	0.8908129	-0.1943	1.0793573
483	TRUE	Empty	protein|alpha-DOX2, putative, expressed	LOC_Os12g26290.1		70 kDa		< 0.0001	0.8	unknown	-0.0043	0.83770305	-0.0064	0.83478785	-0.0047	0.82132214	0.7813	0.8159791	0.7917	0.8394595	0.8311	0.89205277
484	TRUE	Empty	protein|5-oxoprolinase, putative, expressed	LOC_Os01g73514.1		137 kDa	TRUE	0.98	-0.01	unknown	0.0055	0.7912852	0.0047	0.78841966	0.0022	0.77626634	-0.032	0.78557897	-0.0059	0.7949646	0.013	0.80388093
485	TRUE	Empty	protein|glycosyl hydrolase, family 31, putative, expressed	LOC_Os03g11720.1		103 kDa		< 0.0001	-0.18	unknown	0.0081	0.82033765	0.0058	0.8246031	0.0065	0.8180233	-0.1586	0.8231357	-0.1954	0.8396306	-0.255	1.0180532
486	TRUE	Empty	protein|ribosomal protein L13, putative, expressed	LOC_Os03g37970.1		24 kDa	TRUE	0.024	-0.25	unknown	0.0492	1.0246092	0.0455	1.033104	0.0434	0.99171704	-0.3005	1.0014554	-0.3981	1.036772	-0.3306	1.1736501
487	TRUE	Empty	protein|chaperone protein dnaJ, putative, expressed	LOC_Os05g26902.1		48 kDa	TRUE	< 0.0001	0.25	unknown	0.0002	0.8252095	0.0047	0.8087	0.0136	0.8077353	0.2817	0.8050092	0.2278	0.86905366	0.1779	0.93236053
488	TRUE	Empty	protein|OsFtsH8 FtsH protease, homologue of AtFtsH3/10, expressed	LOC_Os05g38400.1		90 kDa	TRUE	< 0.0001	-0.28	unknown	0.0054	0.82320094	0.0096	0.80617666	0.0006	0.7942276	-0.3091	0.80463076	-0.2985	0.8433936	-0.2984	0.8973604
489	TRUE	Empty	protein|proteasome/cyclosome repeat containing protein, expressed	LOC_Os08g12820.1		107 kDa	TRUE	0.53	-0.06	unknown	0.0211	0.94315654	0.0251	0.93135506	-0.0003	0.8222152	-0.1314	0.83082706	-0.1014	0.82821155	0.0363	0.84288603
490	TRUE	Empty	protein|glutathione S-transferase, putative, expressed	LOC_Os10g39740.1		31 kDa		< 0.0001	-0.46	unknown	0.0184	0.9090183	0.0077	0.8568748	-0.0059	0.80373925	-0.4169	0.80866635	-0.4848	0.9312842	-0.5886	1.0551382
491	TRUE	Empty	protein|argininosuccinate synthase, chloroplast precursor, putative, expressed	LOC_Os12g13320.1		52 kDa	TRUE	< 0.0001	-0.18	unknown	0.0149	0.84452724	0.0061	0.82596594	-0.0067	0.78958315	-0.168	0.80343086	-0.2886	0.8844815	-0.305	0.9898337
492	TRUE	Empty	protein|eukaryotic translation initiation factor 2 subunit gamma, putative, expressed	LOC_Os12g41400.1		51 kDa	TRUE	< 0.0001	-0.15	unknown	-0.0033	0.8472923	0.0149	0.82721174	-0.0045	0.7951604	-0.2657	0.79039544	-0.1986	0.8324295	-0.1793	0.8602706
493	TRUE	Empty	protein|vacuolar ATP synthase subunit E, putative, expressed	LOC_Os01g46980.1		27 kDa	TRUE	0.017	-0.09	unknown	0.0054	0.8190881	0.0164	0.8113252	-0.0014	0.79774684	-0.0613	0.8022695	-0.0502	0.8349569	-0.1821	0.943501
494	TRUE	Empty	protein|kinase, pfkB family, putative, expressed	LOC_Os01g66940.1		35 kDa	TRUE	0.011	-0.07	unknown	0.0046	0.8186679	-0.0051	0.8066744	-0.0016	0.7891065	-0.1402	0.79077965	-0.0405	0.80492485	-0.0365	0.8389425
495	TRUE	Empty	protein|splicing factor 3B subunit 1, putative, expressed	LOC_Os02g05310.3		142 kDa	TRUE	0.00024	0.08	unknown	-0.0025	0.8065226	0.0024	0.797364	-0.0021	0.788946	0.0568	0.8055149	0.0953	0.81561714	0.0901	0.8125342
496	TRUE	Empty	protein|plant protein of unknown function DUF869 domain containing protein, expressed	LOC_Os03g14250.1		116 kDa	TRUE	0.81	0	unknown	0.0041	0.8003387	0.0018	0.798126	0.0045	0.7945005	-0.0076	0.7961857	0.1058	0.8034085	-0.0976	0.80301094
497	TRUE	Empty	protein|uroporphyrinogen decarboxylase, putative, expressed	LOC_Os03g21900.1		43 kDa	TRUE	< 0.0001	0.25	unknown	0.0233	0.8984068	0.0241	0.8939182	0.0048	0.84675413	0.173	0.8566456	0.2155	0.9010828	0.242	0.9389912
498	TRUE	Empty	protein|dehydrogenase, putative, expressed	LOC_Os03g45320.1		43 kDa		0.00017	0.09	unknown	0.0067	0.86266524	0.006	0.8523314	-0.0016	0.837172	0.093	0.83762926	0.1574	0.86648506	0.0718	0.8992575
499	TRUE	Empty	protein|Os3bglu7 - beta-glucosidase, exo-beta-glucanse, expressed	LOC_Os03g49600.1		57 kDa	TRUE	< 0.0001	-0.59	unknown	0.025	0.95214164	0.0242	0.9446724	0.0255	0.89525896	-0.606	0.90811414	-0.666	0.92740816	-0.5844	0.961512
500	TRUE	Empty	protein|methionine S-methyltransferase, putative, expressed	LOC_Os05g01470.2		120 kDa	TRUE	0.0022	0.03	unknown	0.014	0.8374641	0.0126	0.82745725	0.0033	0.79972017	0.0177	0.7962371	-0.0258	0.8716757	0.1013	0.8665317
501	TRUE	Empty	protein|peroxidase precursor, putative, expressed	LOC_Os05g04380.1		38 kDa	TRUE	< 0.0001	-0.22	unknown	0.011	0.8219641	0.0059	0.8105041	-0.0064	0.8032324	-0.2249	0.804542	-0.2368	0.8415484	-0.2634	0.9168771
502	TRUE	Empty	protein|phenylalanyl-tRNA synthetase beta chain, putative, expressed	LOC_Os05g48510.1		67 kDa		0.0033	-0.16	unknown	0.0095	0.8581998	0.0193	0.8410263	0.0163	0.8336985	-0.1831	0.8279179	-0.1514	0.8528588	-0.1257	0.9104563
503	TRUE	Empty	protein|ATP synthase F1, delta subunit family protein, putative, expressed	LOC_Os06g43850.1		25 kDa		< 0.0001	-0.31	unknown	0.0373	0.94844824	0.0286	0.8855036	0.0293	0.85697997	-0.3667	0.84777683	-0.3423	0.8895467	-0.3349	1.0218711
504	TRUE	Empty	protein|2-oxo acid dehydrogenases acyltransferase domain containing protein, expressed	LOC_Os07g22720.1 (+1)		59 kDa	TRUE	0.87	-0.01	unknown	0.0191	0.91114	0.0013	0.8301438	0.0011	0.8193157	-0.0574	0.8144354	0.0113	0.82842964	-0.0073	0.8762764
505	TRUE	Empty	protein|actin, putative, expressed	LOC_Os11g06390.1 (+1)		45 kDa	TRUE	0.64	-0.05	unknown	-0.0024	0.8360004	0.0014	0.8240489	0.001	0.8250309	-0.0989	0.8197631	-0.0328	0.85525745	-0.0253	0.9314208
506	TRUE	Empty	protein|ribosomal protein L5, putative, expressed	LOC_Os01g10820.1		21 kDa	TRUE	0.031	-0.08	unknown	0.0304	0.93725914	0.01	0.83996314	0.0004	0.81752926	-0.21	0.81430906	-0.0558	0.8720835	-0.0582	0.9633705
507	TRUE	Empty	protein|pre-mRNA-splicing factor ATP-dependent RNA helicase, putative, expressed	LOC_Os02g19860.1		140 kDa	TRUE	0.014	0.03	unknown	0.0128	0.82051	0.0013	0.81639796	0.0016	0.7978267	0.0372	0.8127595	-0.0166	0.83170635	-0.0289	0.88274586
508	TRUE	Empty	protein|AT hook motif family protein, expressed	LOC_Os02g39920.1		81 kDa		< 0.0001	-0.16	unknown	0.0029	0.8499172	-0.0016	0.83647	-0.0032	0.8299805	-0.2001	0.81942666	-0.1071	0.830895	-0.15	0.8554614
509	TRUE	Empty	protein|3-ketoacyl-CoA thiolase, peroxisomal precursor, putative, expressed	LOC_Os02g57260.1		47 kDa		< 0.0001	-0.37	unknown	0.022	0.92929274	0.0104	0.877992	0.0094	0.8507921	-0.4888	0.85728794	-0.4508	0.9184405	-0.4736	0.9322247
510	TRUE	Empty	protein|4-hydroxy-3-methylbut-2-enyl diphosphate reductase, putative, expressed	LOC_Os03g52170.1		51 kDa	TRUE	0.00066	0.08	unknown	0.0029	0.8056865	0.0061	0.8035242	0.0008	0.7948029	0.0594	0.8032445	0.0748	0.81220853	0.0764	0.85070753
511	TRUE	Empty	protein|Regulator of chromosome condensation domain containing protein, expressed	LOC_Os04g35570.1		48 kDa	TRUE	0.69	0.05	unknown	0.0031	0.9884723	0.0055	0.9432014	-0.0189	0.8967671	0.0282	0.9072274	-0.019	1.0060703	-0.0658	1.0851576
512	TRUE	Empty	protein|HEAT repeat family protein, putative, expressed	LOC_Os04g42840.1		160 kDa	TRUE	0.44	-0.03	unknown	0.0209	0.87981033	0.0266	0.86499214	0.0032	0.82445055	-0.0888	0.8284263	-0.0656	0.8559562	-0.0116	0.8745715
513	TRUE	Empty	protein|HEAT repeat family protein, putative, expressed	LOC_Os06g19730.1		202 kDa		< 0.0001	-0.25	unknown	0.0139	0.8456432	0.0076	0.815771	-0.002	0.7974962	-0.2925	0.8079928	-0.2757	0.83197695	-0.1998	0.8660358
514	TRUE	Empty	protein|proton pump interactor, putative, expressed	LOC_Os08g30060.1		69 kDa	TRUE	< 0.0001	-0.23	unknown	0.037	0.91558284	0.0248	0.8751654	0.0121	0.83686477	-0.2721	0.8274248	-0.2333	0.8882478	-0.2831	0.98090017
515	TRUE	Empty	protein|lysosomal alpha-mannosidase precursor, putative, expressed	LOC_Os10g05069.1		112 kDa		< 0.0001	-0.09	unknown	0.0158	0.82426625	0.0094	0.82012844	0.0059	0.79151815	-0.1612	0.8047832	-0.0999	0.8247429	-0.0942	0.85825837
516	TRUE	Empty	protein|3-ketoacyl-CoA thiolase, peroxisomal precursor, putative, expressed	LOC_Os10g31950.1		48 kDa		< 0.0001	-0.24	unknown	0.0076	0.84882414	0.0197	0.8414	0.0015	0.8043175	-0.2511	0.8085252	-0.2763	0.8481519	-0.2414	0.86255044
517	TRUE	Empty	protein|glutaminyl-tRNA synthetase, putative, expressed	LOC_Os01g09000.1		90 kDa	TRUE	< 0.0001	0.14	unknown	-0.0037	0.81735265	0.0028	0.8040381	0.0023	0.79291385	0.0881	0.793917	0.1336	0.82837254	0.1907	0.8428891
518	TRUE	Empty	protein|CAMK_CAMK_like.9 - CAMK includes calcium/calmodulin depedent protein kinases, expressed	LOC_Os01g43410.1		59 kDa	TRUE	< 0.0001	-0.24	unknown	0.027	0.9317985	0.0298	0.89888227	0.0012	0.81690145	-0.2823	0.81594825	-0.2653	0.89708984	-0.1994	0.9471006
519	TRUE	Empty	protein|elongation factor 1-gamma, putative, expressed	LOC_Os02g12800.2		47 kDa	TRUE	0.004	-0.07	unknown	0.0127	0.8462698	0.0164	0.82936275	-0.0031	0.8020274	-0.1429	0.80931735	-0.1347	0.8322598	-0.054	0.92842036
520	TRUE	Empty	protein|S10/S20 domain containing ribosomal protein, putative, expressed	LOC_Os03g14530.1		14 kDa	TRUE	0.38	0.04	unknown	-0.0095	0.83892316	0.0074	0.8529247	0.0077	0.84161496	0.034	0.86554766	0.0596	0.8446676	-0.1466	1.0557493
521	TRUE	Empty	protein|vacuolar protein sorting-associated protein 35, putative, expressed	LOC_Os03g58700.1		90 kDa		0.0034	-0.11	unknown	0.0069	0.836126	0.0097	0.8226226	0.0032	0.80064815	-0.1366	0.80924827	-0.1114	0.8257916	-0.1065	0.9141057
522	TRUE	Empty	protein|MYB family transcription factor, putative, expressed	LOC_Os04g28090.1		110 kDa		0.24	-0.03	unknown	-0.003	0.8160449	-0.0002	0.8245029	-0.0065	0.80545956	-0.0189	0.8043847	0.0418	0.80725986	-0.0903	0.8235459
523	TRUE	Empty	protein|4-nitrophenylphosphatase, putative, expressed	LOC_Os04g41340.1		39 kDa	TRUE	< 0.0001	0.86	unknown	0.0154	0.8742174	0.0122	0.84863704	0.006	0.83662194	0.8276	0.83704257	0.8676	0.86701256	0.9069	0.9361176
524	TRUE	Empty	protein|IQ calmodulin-binding motif family protein, putative, expressed	LOC_Os04g56740.1		98 kDa		0.0052	-0.09	unknown	0.004	0.85127133	0.0088	0.84679663	0.0073	0.81276506	-0.0686	0.81293917	-0.0087	0.8541769	-0.2019	0.89952856
525	TRUE	Empty	protein|DnaK family protein, putative, expressed	LOC_Os05g08840.1		94 kDa	TRUE	0.042	-0.08	unknown	-0.0057	0.84874433	-0.0149	0.8568991	-0.0079	0.8289693	-0.0566	0.8660416	-0.1013	0.88387823	-0.0527	0.94130486
526	TRUE	Empty	protein|eukaryotic translation initiation factor 3 subunit E-interacting protein, putative, expressed	LOC_Os05g13950.1		61 kDa	TRUE	0.17	-0.04	unknown	-0.0001	0.93605506	0	0.878456	-0.0003	0.885391	-0.0592	0.8655526	-0.0477	0.8892335	0.0127	0.97001487
527	TRUE	Empty	protein|60S ribosomal protein L36-2, putative, expressed	LOC_Os05g38520.2		13 kDa	TRUE	< 0.0001	-0.66	unknown	0.0085	0.84292483	0.0261	0.8668189	0.006	0.7956251	-0.629	0.7959005	-0.7042	0.89687395	-0.7887	1.0673883
528	TRUE	Empty	protein|2,3-bisphosphoglycerate-independent phosphoglycerate mutase, putative, expressed	LOC_Os05g40420.1		61 kDa	TRUE	0.00019	-0.12	unknown	0.0192	0.8946849	0.0087	0.86687714	0.0059	0.86648154	-0.2158	0.85328335	-0.1454	0.8835483	-0.0945	0.94287837
529	TRUE	Empty	protein|cytochrome P450, putative, expressed	LOC_Os05g41440.1		58 kDa	TRUE	< 0.0001	-0.24	unknown	0.0103	0.8439539	0.007	0.8357811	-0.0058	0.80119354	-0.2472	0.8191013	-0.3111	0.84493405	-0.2836	0.9764636
530	TRUE	Empty	protein|OsPOP15 - Putative Prolyl Oligopeptidase homologue, expressed	LOC_Os06g51410.1		84 kDa		< 0.0001	-0.23	unknown	0.0074	0.83944726	0.0086	0.8284864	0.011	0.8124054	-0.2611	0.8195497	-0.2358	0.83870125	-0.212	0.8643204
531	TRUE	Empty	protein|ribosomal protein S13p/S18e, putative, expressed	LOC_Os07g07709.1		18 kDa		< 0.0001	-0.43	unknown	0.0436	1.0085315	0.033	0.9399628	-0.0001	0.8115746	-0.4511	0.8072468	-0.492	0.9560749	-0.53	1.122732
532	TRUE	Empty	protein|lactate/malate dehydrogenase, putative, expressed	LOC_Os08g44810.1		47 kDa	TRUE	< 0.0001	0.25	unknown	0.0118	0.8235476	0.0003	0.8135942	0.0053	0.7879105	0.226	0.7896746	0.2553	0.85387665	0.1882	0.9012613
533	TRUE	Empty	protein|RNA recognition motif containing protein, putative, expressed	LOC_Os09g39180.1		35 kDa	TRUE	< 0.0001	0.36	unknown	0.0157	0.9028666	0.019	0.8629755	0.0008	0.8356477	0.3465	0.8305818	0.2718	0.91931295	0.3552	0.9946348
534	TRUE	Empty	protein|alpha-galactosidase precursor, putative, expressed	LOC_Os10g35110.2		46 kDa	TRUE	< 0.0001	-0.42	unknown	0.0036	0.8534598	0.0053	0.8202718	0.0091	0.8129665	-0.4282	0.80955213	-0.4156	0.8332042	-0.4358	0.931902
535	TRUE	Empty	protein|agenet domain containing protein, putative, expressed	LOC_Os10g41030.1 (+1)		217 kDa	TRUE	0.021	0.05	unknown	-0.0001	0.812524	0.0014	0.8100366	-0.0021	0.8051305	0.0269	0.7989646	0.1275	0.80333704	0.0078	0.8098381
536	TRUE	Empty	protein|serine hydroxymethyltransferase, mitochondrial precursor, putative, expressed	LOC_Os11g26860.1		28 kDa	TRUE	0.001	-0.11	unknown	0.0058	0.8247634	0.0023	0.81240153	-0.0004	0.8016609	-0.227	0.8096305	-0.1352	0.8224334	-0.1325	0.9072066
537	TRUE	Empty	protein|peptidase, M24 family protein, putative, expressed	LOC_Os11g33330.1		80 kDa	TRUE	0.0013	-0.12	unknown	-0.0021	0.85337186	0.0099	0.9104179	-0.0041	0.84203875	-0.1537	0.85064024	-0.2141	0.8854314	-0.0316	0.9072812
538	TRUE	Empty	protein|dynamin, putative, expressed	LOC_Os02g50550.1		100 kDa	TRUE	0.00031	-0.09	unknown	0.0219	0.82893455	0.0101	0.8188409	0.0066	0.81482226	-0.1041	0.8171183	-0.0911	0.8234205	-0.1586	0.8868314
539	TRUE	Empty	protein|tRNA synthetase class I, putative, expressed	LOC_Os02g53770.1		118 kDa	TRUE	< 0.0001	0.38	unknown	0.0087	0.83372414	0.0063	0.8048733	0.0014	0.80642223	0.3354	0.79374546	0.4156	0.8124199	0.3939	0.85243094
540	TRUE	Empty	protein|3-ketoacyl-CoA synthase 10, putative, expressed	LOC_Os03g08360.1		60 kDa	TRUE	0.055	-0.08	unknown	0.0145	0.8519956	-0.0029	0.83021325	0.0024	0.8299176	-0.0964	0.82548213	-0.0291	0.8539899	-0.1579	0.97522265
541	TRUE	Empty	protein|ATP/GTP/Ca++ binding protein, putative, expressed	LOC_Os03g59590.1		71 kDa	TRUE	< 0.0001	-0.29	unknown	0.047	0.94086796	0.0313	0.89004457	0.0037	0.8513371	-0.3398	0.8730712	-0.3276	0.93294907	-0.3688	1.1188917
542	TRUE	Empty	protein|proteasome subunit, putative, expressed	LOC_Os03g63430.1		51 kDa		< 0.0001	-0.38	unknown	0.0117	0.8478858	0.006	0.826844	0.0051	0.80066633	-0.3559	0.79942864	-0.4789	0.8832872	-0.4986	1.2282077
543	TRUE	Empty	protein|dehydrogenase E1 component domain containing protein, expressed	LOC_Os04g02900.1		46 kDa		< 0.0001	-0.15	unknown	0.005	0.8176842	0.0052	0.8078143	0.0067	0.80144435	-0.1687	0.795387	-0.1113	0.83554596	-0.113	0.9482231
544	TRUE	Empty	protein|beige/BEACH domain containing protein, expressed	LOC_Os04g46894.1		240 kDa	TRUE	0.0099	0.04	unknown	-0.0037	0.7984689	-0.002	0.8071946	0.0021	0.80298936	-0.0088	0.8069112	0.0767	0.80713856	0.0592	0.8255361
545	TRUE	Empty	protein|tRNA synthetase class II core domain containing protein, expressed	LOC_Os05g05840.1		95 kDa	TRUE	0.00061	0.04	unknown	0.0023	0.8033748	-0.0008	0.8010054	0.0012	0.78960806	0.0002	0.7954391	0.0988	0.8347853	0.0367	0.8317604
546	TRUE	Empty	protein|expressed protein	LOC_Os06g11990.1		121 kDa	TRUE	< 0.0001	0.1	unknown	0.0192	0.9112786	0.0302	0.8664992	0.0105	0.8433063	0.0077	0.84697104	0.0326	0.8858913	0.1064	0.9393796
547	TRUE	Empty	protein|ubiquitin carboxyl-terminal hydrolase, putative, expressed	LOC_Os07g06950.1		117 kDa	TRUE	< 0.0001	-0.22	unknown	-0.0006	0.8345822	0.0062	0.83136666	-0.0044	0.80806315	-0.1859	0.81285334	-0.2224	0.86153996	-0.2182	0.9531375
548	TRUE	Empty	protein|transcriptional repressor, putative, expressed	LOC_Os01g01960.1		149 kDa	TRUE	0.0002	0.08	unknown	-0.0008	0.8131368	0.0035	0.8029635	-0.0033	0.7952084	0.0148	0.7976484	0.127	0.8117079	0.067	0.82170814
549	TRUE	Empty	protein|starch synthase, putative, expressed	LOC_Os02g51070.1		76 kDa	TRUE	< 0.0001	0.14	unknown	0.0178	0.86575234	0.0235	0.8519173	0.017	0.8453427	0.0622	0.83789074	0.1771	0.85489726	0.1223	0.9073565
550	TRUE	Empty	protein|protein transport protein-related, putative, expressed	LOC_Os04g50204.1		84 kDa	TRUE	< 0.0001	0.12	unknown	-0.0033	0.7922765	0.0082	0.79275477	0.0026	0.7852607	0.1647	0.81257445	0.209	0.83294564	-0.0407	0.8784292
551	TRUE	Empty	protein|OsDegp6 - Putative Deg protease homologue, expressed	LOC_Os05g05480.1		65 kDa		< 0.0001	0.24	unknown	0.0297	0.8978671	0.0311	0.92006904	0.0002	0.83983874	0.1842	0.8384676	0.2238	0.8871121	0.2471	0.95617145
552	TRUE	Empty	protein|tRNA-binding arm, putative, expressed	LOC_Os05g48620.1		115 kDa		< 0.0001	0.09	unknown	0.0096	0.8351067	0.0034	0.83757794	0.01	0.8237319	0.0697	0.82986104	0.158	0.828076	-0.013	0.8745052
553	TRUE	Empty	protein|HEAT repeat family protein, putative, expressed	LOC_Os07g33630.1		95 kDa		< 0.0001	-0.31	unknown	0.0078	0.88817525	0.0209	0.873855	0.0163	0.8782666	-0.3452	0.87156063	-0.2837	0.8919572	-0.3595	0.92986554
554	TRUE	Empty	protein|acetyl-CoA acetyltransferase, cytosolic, putative, expressed	LOC_Os09g07830.1		41 kDa		0.00081	-0.19	unknown	0.0108	0.86422336	-0.0016	0.8607064	-0.0055	0.8096424	-0.1661	0.81033015	-0.183	0.88317597	-0.1943	0.9152978
555	TRUE	Empty	protein|pre-mRNA-processing factor 6, putative, expressed	LOC_Os10g35550.1		115 kDa	TRUE	0.0016	-0.07	unknown	-0.0034	0.8164397	-0.0018	0.80483997	-0.0003	0.78948826	-0.0614	0.8024457	-0.0554	0.81028146	-0.1541	0.9000187
556	TRUE	Empty	protein|glycosyl hydrolase family 3 protein, putative, expressed	LOC_Os11g18730.1		83 kDa	TRUE	< 0.0001	-0.55	unknown	0.008	0.8491235	0.003	0.84410465	-0.0021	0.82567626	-0.5688	0.8386216	-0.511	0.83760256	-0.5956	0.88286364
557	TRUE	Empty	protein|pectinesterase, putative, expressed	LOC_Os01g21034.1		46 kDa	TRUE	0.22	-0.02	unknown	0.0228	0.94320947	0.0406	0.9171574	0.0088	0.82115567	-0.063	0.8150108	-0.0305	0.856312	-0.0068	0.926472
558	TRUE	Empty	protein|dolichyl-diphosphooligosaccharide--protein glycosyltransferase 63 kDasubunit precursor, putative, expressed	LOC_Os01g68324.3		43 kDa		< 0.0001	-0.21	unknown	0.0116	0.93394905	0.0081	0.8806946	-0.0047	0.83180207	-0.2645	0.84014606	-0.2755	0.94505274	-0.1805	0.94052917
559	TRUE	Empty	protein|WD domain, G-beta repeat domain containing protein, expressed	LOC_Os02g49090.1		145 kDa	TRUE	0.31	-0.09	unknown	0.0241	0.9139076	0.0054	0.8312168	0.0013	0.81764627	-0.1484	0.81109136	-0.0189	0.83079916	-0.1717	0.9080869
560	TRUE	Empty	protein|cysteinyl-tRNA synthetase, putative, expressed	LOC_Os03g04960.2		61 kDa	TRUE	< 0.0001	-0.25	unknown	0.0402	0.93361825	0.0168	0.84878325	0.0046	0.8128403	-0.2608	0.81936723	-0.2129	0.861181	-0.2494	0.9777161
561	TRUE	Empty	protein|amine oxidase, flavin-containing, domain containing protein, expressed	LOC_Os03g08570.1		65 kDa		< 0.0001	0.23	unknown	0.0076	0.8161015	0.005	0.80592084	-0.0049	0.79743207	0.1674	0.8079419	0.2617	0.82003075	0.2801	0.8651911
562	TRUE	Empty	protein|intron-binding protein aquarius, putative, expressed	LOC_Os03g26960.1		181 kDa	TRUE	< 0.0001	0.1	unknown	0.0074	0.8187845	0.0067	0.8257054	-0.0035	0.80354786	0.0314	0.80336475	0.1375	0.8340352	0.154	0.8404941
563	TRUE	Empty	protein|proteasome subunit, putative, expressed	LOC_Os04g01290.1		46 kDa		0.15	-0.04	unknown	0.0111	0.8494283	0.0024	0.83590865	0.0015	0.81697124	-0.046	0.83040655	-0.0521	0.8402268	0.0021	0.8768791
564	TRUE	Empty	protein|DNA-directed RNA polymerase subunit beta, putative, expressed	LOC_Os04g16820.1		121 kDa	TRUE	< 0.0001	0.51	unknown	0.0103	0.7969926	0.0056	0.7924319	0.0025	0.79372674	0.4636	0.79286754	0.5246	0.7952928	0.5439	0.7992098
565	TRUE	Empty	protein|pathogenesis-related Bet v I family protein, putative, expressed	LOC_Os04g39150.1		17 kDa		< 0.0001	-0.52	unknown	0.0321	0.9111415	0.0304	0.8543343	0.0184	0.8392008	-0.4845	0.844199	-0.3973	0.8738709	-0.7204	0.9633834
566	TRUE	Empty	protein|NAD dependent epimerase/dehydratase family protein, putative, expressed	LOC_Os05g01970.3		31 kDa	TRUE	0.033	-0.18	unknown	0.0375	0.97430795	0.0211	0.8981594	0.003	0.8464913	-0.1752	0.83710796	-0.1797	0.9108168	-0.2663	0.99941444
567	TRUE	Empty	protein|PWWP domain containing protein, expressed	LOC_Os05g38810.1		152 kDa		0.00016	0.05	unknown	0.0183	0.84631395	-0.0003	0.82981104	0.0048	0.8043832	-0.0031	0.8087761	0.0624	0.84111947	0.0442	0.86353105
568	TRUE	Empty	protein|uridylyltransferase-related, putative, expressed	LOC_Os08g14440.1		30 kDa	TRUE	< 0.0001	0.46	unknown	0.0207	0.8938023	0.0239	0.8699117	0.0106	0.8309863	0.4386	0.83435243	0.4136	0.93212163	0.4122	0.9747264
569	TRUE	Empty	protein|aldehyde dehydrogenase, putative, expressed	LOC_Os08g32870.1		55 kDa	TRUE	0.11	-0.04	unknown	0.0052	0.816324	0.0025	0.798592	-0.0013	0.7870323	-0.1268	0.8042023	-0.0139	0.8068092	0.0175	0.8471177
570	TRUE	Empty	protein|heat shock protein, putative, expressed	LOC_Os08g39140.1		80 kDa	TRUE	< 0.0001	-0.26	unknown	0.0035	0.8366529	0.0006	0.80935967	-0.0086	0.8068525	-0.2157	0.8128733	-0.2834	0.82815886	-0.2672	0.97747916
571	TRUE	Empty	protein|L1P family of ribosomal proteins domain containing protein, expressed	LOC_Os08g44450.2		24 kDa	TRUE	0.0039	-0.2	unknown	-0.0012	0.7660037	-0.0006	0.76172173	-0.0046	0.75114614	-0.2218	0.7564968	-0.2053	0.7609284	-0.189	0.76620024
572	TRUE	Empty	protein|dihydroxy-acid dehydratase, putative, expressed	LOC_Os08g44530.1		64 kDa		< 0.0001	-0.29	unknown	0.0213	0.9681048	0.0208	0.9287048	0.0092	0.8154269	-0.2928	0.80943584	-0.377	0.9758419	-0.2959	1.0423071
573	TRUE	Empty	protein|vacuolar ATP synthase 98 kDa subunit, putative, expressed	LOC_Os10g10500.1		93 kDa	TRUE	0.0069	0.08	unknown	0.0027	0.8171236	0.0005	0.81361616	-0.0072	0.8081457	-0.0169	0.81258214	0.0633	0.8189301	0.1657	0.8418053
574	TRUE	Empty	protein|GTP binding protein, putative, expressed	LOC_Os02g20410.1		122 kDa	TRUE	0.2	0.03	unknown	0.0142	0.8269814	0.019	0.8216005	0.0032	0.7984489	-0.0152	0.8040875	0.0572	0.80666834	-0.0036	0.8440854
575	TRUE	Empty	protein|40S ribosomal protein S9-2, putative, expressed	LOC_Os03g05980.1		23 kDa		0.11	-0.09	unknown	0.0066	0.8267659	0.0072	0.8366723	-0.0016	0.80063134	-0.0388	0.81449074	-0.1253	0.8375767	-0.1682	0.9538915
576	TRUE	Empty	protein|lissencephaly type-1-like homology motif, putative, expressed	LOC_Os03g14980.2		125 kDa	TRUE	0.028	-0.08	unknown	0.0125	0.85924184	0.0108	0.8466866	0.0124	0.8132442	-0.1397	0.8164528	-0.093	0.8299359	-0.151	0.94567376
577	TRUE	Empty	protein|ribosomal protein L6, putative, expressed	LOC_Os03g24020.1		25 kDa	TRUE	< 0.0001	0.57	unknown	0.0182	0.86998934	0.0007	0.82526624	0.0017	0.79846	0.5163	0.8075566	0.5582	0.836343	0.4515	0.9043975
578	TRUE	Empty	protein|CASP, putative, expressed	LOC_Os03g50300.1		77 kDa		< 0.0001	0.09	unknown	0.0039	0.78833103	0.0026	0.7872402	-0.0016	0.77799004	0.071	0.77616346	0.1338	0.7932539	0.0714	0.81514996
579	TRUE	Empty	protein|bifunctional 3-phosphoadenosine 5-phosphosulfate synthetase, putative, expressed	LOC_Os04g02050.1		39 kDa	TRUE	0.0016	0.12	unknown	0.0167	0.87247825	0.0051	0.854125	0.0051	0.8214067	0.1556	0.82288224	0.1268	0.8827936	0.1092	0.96768856
580	TRUE	Empty	protein|microtubule associated protein, putative, expressed	LOC_Os06g20370.1		64 kDa	TRUE	0.0069	-0.11	unknown	0.0211	0.8451336	0.0088	0.82289606	0.0084	0.7969434	-0.1503	0.8029231	-0.089	0.8543319	-0.1057	0.8944054
581	TRUE	Empty	protein|phospholipase D, putative, expressed	LOC_Os06g40190.1		91 kDa	TRUE	0.028	-0.05	unknown	0.0145	0.8205179	0.0043	0.825423	-0.0041	0.79962516	-0.1442	0.79846615	-0.0643	0.8240094	-0.0698	0.84037054
582	TRUE	Empty	protein|DEAD-box ATP-dependent RNA helicase, putative, expressed	LOC_Os06g48750.1		47 kDa	TRUE	0.034	-0.15	unknown	0.0324	0.94487953	0.0013	0.9121523	0.0148	0.882523	-0.2429	0.87436664	-0.1764	0.90404254	-0.127	0.96288174
583	TRUE	Empty	protein|ferredoxin--NADP reductase, chloroplast precursor, putative, expressed	LOC_Os07g05400.1		42 kDa	TRUE	< 0.0001	-0.31	unknown	0.0049	0.84036344	0.0074	0.81500214	0.0045	0.7678906	-0.2819	0.77852714	-0.2828	0.8290468	-0.4211	0.96519834
584	TRUE	Empty	protein|elongation factor protein, putative, expressed	LOC_Os07g42300.1		28 kDa	TRUE	0.00017	-0.2	unknown	0.0095	0.84634954	0.0052	0.8264104	0.0055	0.8086171	-0.2245	0.81795204	-0.2336	0.9178604	-0.2331	0.9735674
585	TRUE	Empty	protein|glucose-1-phosphate adenylyltransferase large subunit, chloroplast precursor, putative, expressed	LOC_Os08g25734.1		56 kDa	TRUE	< 0.0001	0.27	unknown	0.0105	0.844916	0.0202	0.8366232	0.0166	0.8237825	0.198	0.81127465	0.2255	0.8601457	0.3067	0.88531387
586	TRUE	Empty	protein|dehydrogenase, putative, expressed	LOC_Os08g43190.1 (+1)		42 kDa		< 0.0001	-0.53	unknown	0.0512	1.021424	0.0344	1.0018638	0.0294	0.9149086	-0.5402	0.9168003	-0.5598	1.0667201	-0.541	1.1391547
587	TRUE	Empty	protein|40S ribosomal protein S17, putative, expressed	LOC_Os10g27190.1		16 kDa	TRUE	0.062	-0.1	unknown	0.0403	1.028244	0.0376	0.8822474	0.0172	0.86519915	-0.1733	0.8801577	-0.1337	0.91109353	-0.2334	1.0260279
588	TRUE	Empty	protein|NAD-dependent malic enzyme, mitochondrial precursor, putative, expressed	LOC_Os10g35960.1		68 kDa	TRUE	< 0.0001	-0.18	unknown	0.01	0.82137895	0.0069	0.8434218	0.0028	0.79799336	-0.213	0.7876885	-0.2264	0.82483304	-0.1477	0.87945193
589	TRUE	Empty	protein|tubulin/FtsZ domain containing protein, putative, expressed	LOC_Os11g14220.1		50 kDa	TRUE	0.2	-0.15	unknown	-0.0021	0.9102242	0.0004	0.9159087	-0.0011	0.90802157	-0.1474	0.9126702	-0.3808	0.90877694	0.1032	0.90667814
590	TRUE	Empty	protein|AAA-type ATPase family protein, putative, expressed	LOC_Os11g43970.1		131 kDa	TRUE	0.57	-0.02	unknown	0.0071	0.8474163	0.0177	0.83661145	-0.0022	0.8073645	-0.0523	0.8080518	0.0299	0.80889416	0.0016	0.8237737
591	TRUE	Empty	protein|respiratory burst oxidase, putative, expressed	LOC_Os01g25820.1		102 kDa	TRUE	0.00028	-0.14	unknown	0.0165	0.83818096	0.0055	0.81618166	0.0065	0.7926909	-0.1403	0.80695426	-0.128	0.83895296	-0.1839	0.93157244
592	TRUE	Empty	protein|bifunctional 3-dehydroquinate dehydratase/shikimate dehydrogenase,chloroplast precursor, putative, expressed	LOC_Os01g27750.1		55 kDa	TRUE	< 0.0001	-0.36	unknown	0.0194	0.8787457	0.0078	0.84040785	0.0038	0.81153417	-0.3991	0.8096195	-0.4183	0.8833366	-0.3165	0.912558
593	TRUE	Empty	protein|60S ribosomal protein L18a, putative, expressed	LOC_Os01g54870.1		21 kDa	TRUE	0.0047	-0.26	unknown	0.0161	0.8758149	0.0074	0.826634	0.0023	0.7822153	-0.3313	0.7806322	-0.3225	0.89473933	-0.2375	0.9423494
594	TRUE	Empty	protein|40S ribosomal protein S23, putative, expressed	LOC_Os01g61814.1		34 kDa	TRUE	0.083	-0.09	unknown	0.0241	0.9977107	0.0262	0.96031344	0.0078	0.8467765	-0.0927	0.8750634	-0.128	0.89489734	-0.2599	1.0558962
595	TRUE	Empty	protein|RNA polymerase Rpb1, domain 2 family protein, expressed	LOC_Os02g05880.1		222 kDa	TRUE	0.42	-0.03	unknown	0.0092	0.84624934	0.0245	0.8432713	0.0064	0.811942	-0.0816	0.8091796	-0.0099	0.8517291	0.0152	0.8558787
596	TRUE	Empty	protein|threonyl-tRNA synthetase, putative, expressed	LOC_Os02g33500.1		77 kDa		< 0.0001	0.3	unknown	0.0158	0.8529091	0.0061	0.8401682	0.0041	0.80148005	0.2369	0.802566	0.2331	0.87895	0.2912	0.92435944
597	TRUE	Empty	protein|ATP synthase F1, delta subunit family protein, putative, expressed	LOC_Os02g51470.1		26 kDa		< 0.0001	0.69	unknown	-0.0028	0.84296113	0.0061	0.8469642	0.0026	0.8335644	0.6878	0.84623414	0.667	0.8523244	0.7125	0.8814589
598	TRUE	Empty	protein|DEAD-box ATP-dependent RNA helicase, putative, expressed	LOC_Os03g06220.1		56 kDa		0.1	-0.13	unknown	0.0206	0.9165046	0.0113	0.85541636	-0.0054	0.825221	-0.1332	0.8279279	-0.15	0.9118534	-0.1635	0.9861774
599	TRUE	Empty	protein|SH3 domain containing protein, expressed	LOC_Os03g15900.2		113 kDa		0.036	0	unknown	0.0079	0.81446177	0.004	0.8081737	-0.0004	0.78782177	-0.0221	0.7876143	-0.0232	0.8254064	0.011	0.84258664
600	TRUE	Empty	protein|60S ribosomal protein L22-2, putative, expressed	LOC_Os03g22340.1		14 kDa	TRUE	< 0.0001	-0.24	unknown	0.0179	0.8620353	0.013	0.8182487	-0.0079	0.7896541	-0.2697	0.78778404	-0.2837	0.8560994	-0.3652	0.94441146
601	TRUE	Empty	protein|acyl-CoA synthetase protein, putative, expressed	LOC_Os05g25310.1		80 kDa	TRUE	0.78	-0.06	unknown	0.0001	0.8070793	0.0112	0.8297383	0.0031	0.7975896	0.0473	0.85500467	-0.0855	0.806735	-0.068	0.9439181
602	TRUE	Empty	protein|alpha-mannosidase 2, putative, expressed	LOC_Os06g13650.1 (+1)		134 kDa		0.55	-0.02	unknown	0.012	0.8311302	-0.0041	0.807789	0.0016	0.79952204	-0.0469	0.801687	0.0011	0.8231549	0.0223	0.83719254
603	TRUE	Empty	protein|toprim domain-containing protein, putative, expressed	LOC_Os06g45980.1		82 kDa		0.18	0.01	unknown	0.008	0.8050751	0.0114	0.80651194	0.0007	0.8021384	-0.0501	0.8005843	0.0333	0.7962631	0.0358	0.8140093
604	TRUE	Empty	protein|dolichyl-diphosphooligosaccharide--protein glycosyltransferase 48 kDasubunit precursor, putative, expressed	LOC_Os07g10830.1		48 kDa		< 0.0001	-0.39	unknown	0.0144	0.9291805	0.0228	0.9149248	0.0119	0.8893448	-0.4023	0.89712125	-0.415	0.93316996	-0.4482	1.1067061
605	TRUE	Empty	protein|ATP synthase gamma chain, putative, expressed	LOC_Os10g17280.1		35 kDa		< 0.0001	-0.28	unknown	0.0223	0.8955912	0.0174	0.8680492	0.0044	0.8195423	-0.3007	0.8187259	-0.3225	0.9193794	-0.2958	1.0169666
606	TRUE	Empty	protein|zinc knuckle family protein, expressed	LOC_Os12g37720.1		128 kDa		0.00019	0.06	unknown	-0.0054	0.824285	0.009	0.82323694	0.0067	0.82770836	-0.0107	0.8142469	0.1207	0.8208795	0.0676	0.83001465
607	TRUE	Empty	protein|calcium-transporting ATPase, plasma membrane-type, putative, expressed	LOC_Os12g39660.1		111 kDa	TRUE	0.87	-0.06	unknown	0.0051	0.87524664	0.0099	0.8663732	0.0107	0.8663093	-0.1303	0.8737455	-0.0538	0.87613344	-0.0274	0.89814526
608	TRUE	Empty	protein|adaptin, putative, expressed	LOC_Os01g68750.1		104 kDa		0.47	-0.01	unknown	0.0151	0.818738	-0.0032	0.8145144	-0.0055	0.8045245	-0.0544	0.8036175	-0.0173	0.83913636	-0.0125	0.8698444
609	TRUE	Empty	protein|3-isopropylmalate dehydratase large subunit 2, putative, expressed	LOC_Os02g03260.1		56 kDa		0.006	0.07	unknown	0.0026	0.81607765	0.0016	0.80340815	0.0025	0.8002428	0.0584	0.8046005	0.0464	0.8552093	0.0149	0.91886574
610	TRUE	Empty	protein|ras-related protein, putative, expressed	LOC_Os02g37420.1		23 kDa	TRUE	0.00089	-0.18	unknown	0.0149	0.8071119	-0.0052	0.7910885	-0.0007	0.7862792	-0.1193	0.8291013	-0.1629	0.7947999	-0.2778	0.9783308
611	TRUE	Empty	protein|50S ribosomal protein L15, chloroplast precursor, putative, expressed	LOC_Os03g12020.1		28 kDa		< 0.0001	0.48	unknown	0.0048	0.87774825	-0.0027	0.8047196	0.0023	0.7968315	0.434	0.8022812	0.58	0.7956394	0.3326	0.8351789
612	TRUE	Empty	protein|copper/zinc superoxide dismutase, putative, expressed	LOC_Os03g22810.1		28 kDa	TRUE	0.085	-0.08	unknown	0.005	0.85161984	0.0208	0.94396085	-0.0054	0.85342914	-0.0649	0.84546727	-0.0608	0.85387266	-0.1429	0.9168558
613	TRUE	Empty	protein|adenylyl cyclase-associated protein, putative, expressed	LOC_Os03g51250.1		52 kDa	TRUE	0.046	0.04	unknown	0.0194	0.8393725	0	0.8242689	-0.0068	0.7986879	0.0502	0.8006444	0.0637	0.8470473	0.0148	0.90161145
614	TRUE	Empty	protein|DEAD-box ATP-dependent RNA helicase, putative, expressed	LOC_Os03g59050.1		68 kDa	TRUE	0.058	-0.23	unknown	-0.0003	0.8778162	0.0054	0.86691195	0.0039	0.8378182	-0.1507	0.92909706	-0.1825	0.8427353	-0.376	0.97458756
615	TRUE	Empty	protein|bifunctional protein folD, putative, expressed	LOC_Os05g05830.1		31 kDa		0.00028	0.1	unknown	0.025	0.8849942	0.0138	0.85774595	0.0052	0.79370004	0.1192	0.7985066	0.0857	0.8123201	0.0614	0.85914713
616	TRUE	Empty	protein|importin subunit beta, putative, expressed	LOC_Os05g28510.4		96 kDa	TRUE	0.015	0.12	unknown	0.0056	0.8645293	-0.0072	0.8456384	-0.0075	0.8272104	0.1004	0.83877504	0.119	0.8689388	0.1596	0.9198428
617	TRUE	Empty	protein|oxidoreductase, aldo/keto reductase family protein, putative, expressed	LOC_Os05g38230.2		36 kDa	TRUE	< 0.0001	0.44	unknown	0.0038	0.8166232	0.0014	0.80729514	-0.0087	0.8002581	0.4643	0.80267507	0.4436	0.8171819	0.3857	0.85708237
618	TRUE	Empty	protein|expressed protein	LOC_Os05g48630.2		15 kDa		< 0.0001	1.1	unknown	0.0074	0.87610054	-0.0028	0.86895406	0.0023	0.85715723	1.0795	0.852822	1.1417	0.8705803	1.0464	0.884569
619	TRUE	Empty	protein|anthocyanidin 3-O-glucosyltransferase, putative, expressed	LOC_Os06g18670.1		51 kDa	TRUE	< 0.0001	-0.67	unknown	0.0205	0.98096794	0.0106	0.8780353	0.0079	0.8497426	-0.7437	0.84858936	-0.66	0.93196404	-0.7477	1.0026082
620	TRUE	Empty	protein|ERD4 protein, putative, expressed	LOC_Os07g05570.1		82 kDa		< 0.0001	-0.36	unknown	0.034	0.9506705	0.0224	0.8868938	0.0199	0.84843683	-0.3864	0.84471804	-0.3339	0.89445615	-0.359	0.9965325
621	TRUE	Empty	protein|D-alanine--D-alanine ligase family, putative, expressed	LOC_Os07g49110.1		103 kDa		< 0.0001	0.39	unknown	0.008	0.86168486	0.0142	0.8477891	0.0017	0.8159859	0.3981	0.8075237	0.3707	0.8618053	0.4054	0.980559
622	TRUE	Empty	protein|CSLF6 - cellulose synthase-like family F; beta1,3;1,4 glucan synthase, expressed	LOC_Os08g06380.1		105 kDa	TRUE	< 0.0001	0.47	unknown	0.0012	0.81523335	-0.0011	0.8223976	-0.0045	0.816269	0.4695	0.8218762	0.454	0.83545744	0.5121	0.86147845
623	TRUE	Empty	protein|expressed protein	LOC_Os09g17760.1		108 kDa	TRUE	< 0.0001	0.08	unknown	0.0009	0.80376613	0.0005	0.79523706	0.0009	0.7938694	0.0679	0.79230154	0.0769	0.810651	0.1012	0.8505636
624	TRUE	Empty	protein|adenylate kinase, putative, expressed	LOC_Os11g20790.1		27 kDa	TRUE	0.066	-0.11	unknown	0.0106	0.8687672	0.0056	0.82262814	-0.0014	0.79632366	-0.083	0.8029967	-0.0126	0.8204132	-0.2922	0.99457735
625	TRUE	Empty	protein|ATP-dependent Clp protease ATP-binding subunit clpA homolog,chloroplast precursor, putative, expressed	LOC_Os12g12850.2		102 kDa	TRUE	< 0.0001	0.2	unknown	0.0041	0.79901403	0.0006	0.7943768	0.0057	0.7927236	0.1695	0.79028857	0.198	0.82880974	0.1957	0.8969095
626	TRUE	Empty	protein|serine hydroxymethyltransferase, mitochondrial precursor, putative, expressed	LOC_Os12g22030.1		58 kDa	TRUE	< 0.0001	-0.23	unknown	0.0472	1.0947047	0.0409	1.0401238	0.0098	0.86626536	-0.3532	0.8650965	-0.3222	0.94428885	-0.2298	1.0367886
627	TRUE	Empty	protein|WD domain, G-beta repeat domain containing protein, expressed	LOC_Os01g03510.1		66 kDa		0.025	-0.09	unknown	0.0155	0.88305277	-0.0029	0.8530375	-0.0012	0.8247428	-0.1101	0.84846944	-0.0596	0.8784961	-0.0745	0.92971903
628	TRUE	Empty	protein|glycosyl hydrolase, family 31, putative, expressed	LOC_Os01g03950.1		103 kDa		< 0.0001	-0.43	unknown	0.0057	0.8622623	0.002	0.8444499	0.0055	0.83142006	-0.4305	0.8381913	-0.4425	0.86582565	-0.4736	1.0131848
629	TRUE	Empty	protein|importin-alpha re-exporter, putative, expressed	LOC_Os01g13430.1		108 kDa		0.16	-0.03	unknown	0.0276	0.9015705	0.0109	0.8727218	0.0081	0.82069623	-0.0577	0.816781	-0.0467	0.9065916	-0.011	0.91196764
630	TRUE	Empty	protein|multidrug resistance-associated protein, putative, expressed	LOC_Os01g25386.1		168 kDa	TRUE	< 0.0001	-0.1	unknown	0.0144	0.81183946	0.009	0.8024187	0.0019	0.7941864	-0.1721	0.80683166	-0.1249	0.8128847	-0.0771	0.82963204
631	TRUE	Empty	protein|viral A-type inclusion protein repeat containing protein, expressed	LOC_Os01g46810.1		172 kDa		< 0.0001	0.21	unknown	0.0028	0.8100982	0.0001	0.8122688	0.0035	0.80458707	0.1889	0.8008839	0.2194	0.82469857	0.1633	0.8332464
632	TRUE	Empty	protein|apoptosis inhibitor 5, putative, expressed	LOC_Os02g20930.1		60 kDa	TRUE	0.19	-0.04	unknown	0.007	0.81579286	0.0065	0.80648685	0.0052	0.7884879	-0.0839	0.7914369	-0.0402	0.8401857	-0.0342	0.83632857
633	TRUE	Empty	protein|AMP-binding enzyme, putative, expressed	LOC_Os05g04170.2		75 kDa		0.007	0.05	unknown	0.0017	0.7931279	-0.0077	0.79104245	0.001	0.78263116	0.0368	0.7864464	0.0394	0.79585695	0.0857	0.82508487
634	TRUE	Empty	protein|hexokinase, putative, expressed	LOC_Os05g44760.1		55 kDa	TRUE	< 0.0001	-0.22	unknown	0.0011	0.8807719	0.0075	0.8414278	0.0019	0.8289464	-0.2955	0.83584386	-0.2451	0.87519175	-0.1744	0.89451915
635	TRUE	Empty	protein|1,3-beta-glucan synthase component domain containing protein, expressed	LOC_Os06g51270.1		212 kDa	TRUE	< 0.0001	0.14	unknown	-0.0004	0.7925482	-0.0072	0.7901369	-0.0007	0.7811279	0.0909	0.7841138	0.1186	0.791006	0.2074	0.78446096
636	TRUE	Empty	protein|chlorophyll A-B binding protein, putative, expressed	LOC_Os07g37240.1		31 kDa		< 0.0001	0.78	unknown	0.0077	0.87803906	0.0125	0.8555669	-0.0023	0.8311581	0.7736	0.83170927	0.7699	0.8699322	0.7558	0.94908464
637	TRUE	Empty	protein|chlorophyll A-B binding protein, putative, expressed	LOC_Os07g37550.1		29 kDa		< 0.0001	0.89	unknown	0.0317	0.9763621	0.0155	0.93118346	0.0009	0.8450164	0.9133	0.85251415	0.8176	0.89471275	0.9048	0.9741513
638	TRUE	Empty	protein|sec8 exocyst complex component specific domain containing protein, expressed	LOC_Os08g22864.1		117 kDa		< 0.0001	0.15	unknown	-0.0033	0.7915435	0.0014	0.79720116	-0.0023	0.78851223	0.137	0.7982034	0.1487	0.8122935	0.1081	0.88898003
639	TRUE	Empty	protein|aminopeptidase, putative, expressed	LOC_Os08g44860.1		57 kDa		0.51	0	unknown	0.0322	0.9047523	0.0176	0.85375077	0.0072	0.8341328	-0.0513	0.8590329	0.0178	0.8570585	-0.1	1.0003998
640	TRUE	Empty	protein|ATP-binding cassette sub-family E member 1, putative, expressed	LOC_Os11g34350.1		68 kDa	TRUE	0.59	-0.03	unknown	-0.0049	0.8224978	0.001	0.82630515	-0.0003	0.8018445	-0.0351	0.8157572	-0.0891	0.84322447	-0.011	0.87964755
641	TRUE	Empty	protein|lissencephaly type-1-like homology motif, putative, expressed	LOC_Os01g15020.1		125 kDa	TRUE	0.016	-0.06	unknown	-0.0037	0.8379312	0.009	0.8319218	0.0045	0.81861824	-0.0849	0.8447252	-0.1053	0.86156434	-0.0902	0.9232197
642	TRUE	Empty	protein|insulin-degrading enzyme, putative, expressed	LOC_Os01g57073.1		112 kDa	TRUE	< 0.0001	-0.39	unknown	0.0132	0.8395185	0.0054	0.8100776	0.0048	0.81798744	-0.3997	0.8060207	-0.368	0.8095481	-0.3647	0.84890026
643	TRUE	Empty	protein|selenium-binding protein, putative, expressed	LOC_Os01g68770.1		53 kDa		0.0005	0.14	unknown	-0.0033	0.90393454	0.0007	0.8848868	-0.0146	0.8435194	0.1562	0.86479306	0.1113	0.941195	0.0824	1.0347096
644	TRUE	Empty	protein|SNF2 family N-terminal domain containing protein, expressed	LOC_Os02g02290.1		246 kDa		< 0.0001	0.17	unknown	-0.0015	0.80704105	0.0024	0.81365937	0.0085	0.80563277	0.1374	0.8106503	0.2215	0.8172928	0.1509	0.8185252
645	TRUE	Empty	protein|PINHEAD, putative, expressed	LOC_Os02g45070.1		120 kDa	TRUE	0.0069	0.13	unknown	0.0092	0.8609474	0.0018	0.83638847	0.0046	0.8261639	0.1091	0.83291715	0.1721	0.8381837	0.108	0.85601586
646	TRUE	Empty	protein|60S ribosomal protein L35a-3, putative, expressed	LOC_Os02g54470.1		13 kDa	TRUE	0.11	-0.06	unknown	-0.0012	0.83723503	-0.0012	0.8264131	0.0022	0.8053689	-0.0905	0.80995536	-0.0737	0.86753047	-0.114	0.9716615
647	TRUE	Empty	protein|aminotransferase, putative, expressed	LOC_Os03g07570.1		53 kDa	TRUE	0.88	0.01	unknown	0.0219	0.8697515	0.0149	0.8441962	0.0144	0.8121707	0.0076	0.815232	-0.0009	0.8637978	-0.0124	0.9211532
648	TRUE	Empty	protein|expressed protein	LOC_Os03g18510.1		38 kDa	TRUE	< 0.0001	-0.16	unknown	0.018	0.8202247	0.0117	0.7972627	0.0019	0.7834074	-0.2019	0.78640807	-0.1617	0.8180889	-0.1667	0.9267491
649	TRUE	Empty	protein|chaperone protein dnaJ, putative, expressed	LOC_Os03g57340.1		47 kDa	TRUE	0.049	-0.11	unknown	0.0112	0.8589913	0.0155	0.84560126	-0.0048	0.81843567	-0.135	0.80516803	-0.0856	0.823046	-0.1548	0.881275
650	TRUE	Empty	protein|40S ribosomal protein S15, putative, expressed	LOC_Os03g58430.1		20 kDa		0.015	-0.14	unknown	0.0077	0.8662138	0.007	0.8462561	0.0037	0.83664286	-0.1516	0.83963954	-0.0922	0.84749997	-0.1728	0.89323056
651	TRUE	Empty	protein|aminopeptidase, putative, expressed	LOC_Os03g60460.1		68 kDa		0.00078	-0.21	unknown	0.0106	0.8601587	0.0146	0.84596086	-0.0005	0.79766226	-0.1116	0.8221106	-0.2649	0.853491	-0.2514	1.002245
652	TRUE	Empty	protein|GTPase-activating protein, putative, expressed	LOC_Os03g63710.1		45 kDa	TRUE	< 0.0001	0.43	unknown	-0.0225	0.8742355	-0.012	0.8603999	-0.0234	0.8550619	0.4098	0.863401	0.5312	0.8738506	0.3549	0.8837548
653	TRUE	Empty	protein|PPR repeat domain containing protein, putative, expressed	LOC_Os04g46010.1		58 kDa		< 0.0001	0.2	unknown	0.0158	0.82814837	-0.0009	0.80606943	0.0046	0.8010857	0.1338	0.8048573	0.2004	0.80896616	0.201	0.8694789
654	TRUE	Empty	protein|ranBP1 domain containing protein, expressed	LOC_Os05g28190.1		50 kDa		0.099	-0.01	unknown	-0.0078	0.8412297	-0.0104	0.81946427	-0.0003	0.8249647	-0.0171	0.8155812	0.114	0.831797	-0.1227	0.8589342
655	TRUE	Empty	protein|NAP domain containing protein, putative, expressed	LOC_Os05g46230.1		42 kDa		< 0.0001	-0.39	unknown	0.0165	0.821764	0.0023	0.81219316	-0.0072	0.79814553	-0.3731	0.806917	-0.2978	0.80280036	-0.5518	0.8737242
656	TRUE	Empty	protein|T-complex protein, putative, expressed	LOC_Os05g46290.1		62 kDa	TRUE	0.0022	0.08	unknown	0.009	0.85421914	0.008	0.83005494	0.0034	0.80788237	0.0637	0.8093499	0.169	0.82834536	0.0187	0.87291324
657	TRUE	Empty	protein|threonine synthase, chloroplast precursor, putative, expressed	LOC_Os05g47640.1		57 kDa	TRUE	0.28	0.02	unknown	0.0219	0.85497725	0.0033	0.84825313	0.0026	0.8144999	0.0969	0.85458624	0.0201	0.8816417	0.0088	0.938386
658	TRUE	Empty	protein|regulator of nonsense transcripts 1, putative, expressed	LOC_Os07g31340.1 (+1)		112 kDa		0.47	-0.01	unknown	-0.0033	0.804316	-0.0021	0.8113068	-0.0042	0.7970985	0.016	0.8231581	-0.0387	0.83359635	-0.0344	0.90347785
659	TRUE	Empty	protein|WD domain, G-beta repeat domain containing protein, expressed	LOC_Os08g21660.1		36 kDa	TRUE	0.00084	-0.56	unknown	0.034	1.0246112	0.0182	0.9229014	-0.0014	0.8402506	-0.5728	0.840027	-0.67	1.0911661	-0.6487	1.4180508
660	TRUE	Empty	protein|carotenoid cleavage dioxygenase, putative, expressed	LOC_Os12g44310.2		61 kDa	TRUE	0.44	0.05	unknown	0.0124	0.90216476	0.0093	0.8967972	-0.009	0.8180502	-0.0133	0.8265111	0.0103	0.8439332	0.0854	0.9087242
661	TRUE	Empty	protein|ribosomal protein L24, putative, expressed	LOC_Os01g04730.1		17 kDa	TRUE	0.69	-0.03	unknown	0.0077	0.83803743	0.0016	0.82992077	-0.0005	0.83439875	-0.0542	0.8325388	0.0118	0.8347928	-0.0196	0.88592774
662	TRUE	Empty	protein|tyrosyl-tRNA synthetase, putative, expressed	LOC_Os01g31610.1		55 kDa		< 0.0001	0.44	unknown	-0.0003	0.82450414	-0.0013	0.80638933	-0.001	0.805501	0.4336	0.8039654	0.4143	0.8102659	0.4487	0.8551834
663	TRUE	Empty	protein|glutathione reductase, putative, expressed	LOC_Os02g56850.1		54 kDa		< 0.0001	-0.17	unknown	0.0087	0.8708932	0.0253	0.8454707	0.0068	0.81213087	-0.2403	0.8104047	-0.1737	0.83939266	-0.1442	0.85161835
664	TRUE	Empty	protein|atypical receptor-like kinase MARK, putative, expressed	LOC_Os03g12250.1		71 kDa	TRUE	0.00075	-0.15	unknown	0.0289	0.8858918	0.0055	0.8493039	-0.0003	0.813768	-0.2159	0.8144193	-0.1492	0.83478016	-0.2408	0.97324896
665	TRUE	Empty	protein|nucleoporin, putative, expressed	LOC_Os03g12450.1		144 kDa		0.012	0.06	unknown	0.0049	0.8071121	-0.0072	0.8090881	-0.0023	0.8009221	-0.0113	0.8064499	0.0682	0.8081049	0.1101	0.8242984
666	TRUE	Empty	protein|sucrose synthase, putative, expressed	LOC_Os03g22120.1		92 kDa	TRUE	< 0.0001	-0.59	unknown	0.0226	0.92499536	0.018	0.88153523	-0.0003	0.8393354	-0.5805	0.8635764	-0.5746	0.89748234	-0.6247	1.0133808
667	TRUE	Empty	protein|cbbY, putative, expressed	LOC_Os03g36750.1		34 kDa	TRUE	< 0.0001	0.6	unknown	0.0355	0.946517	-0.0027	0.8466877	0.0066	0.8368625	0.5369	0.84207064	0.6309	0.85422426	0.609	0.89946043
668	TRUE	Empty	protein|lactate/malate dehydrogenase, putative, expressed	LOC_Os03g56280.1		37 kDa	TRUE	< 0.0001	0.62	unknown	-0.0011	0.8359867	0.0018	0.8343216	0.0038	0.81218004	0.6624	0.81471217	0.6642	0.82495403	0.5459	0.8413453
669	TRUE	Empty	protein|placental protein 11 precursor, putative, expressed	LOC_Os04g45910.1		59 kDa		0.001	0.08	unknown	0.0203	0.8970872	0.0201	0.90030754	0.018	0.8810749	0.0296	0.90023243	0.1229	0.91381073	0.0502	0.9148203
670	TRUE	Empty	protein|aminotransferase, classes I and II, domain containing protein, expressed	LOC_Os06g35540.1		51 kDa	TRUE	< 0.0001	-0.36	unknown	0.0038	0.8132827	0.0007	0.79909885	0.0014	0.7970098	-0.3114	0.800324	-0.4014	0.8160241	-0.3773	0.84971756
671	TRUE	Empty	protein|SHOOT1 protein, putative, expressed	LOC_Os07g07540.1		38 kDa		< 0.0001	1.08	unknown	0.0114	0.86399907	0.0127	0.8491858	0.0062	0.81797874	1.1084	0.82587916	1.1046	0.86142045	0.9161	0.9069241
672	TRUE	Empty	protein|40S ribosomal protein S15a, putative, expressed	LOC_Os07g10720.2		15 kDa	TRUE	< 0.0001	-0.37	unknown	0.0372	0.9591803	0.0294	0.88351715	-0.0077	0.82394826	-0.4064	0.82861805	-0.3373	0.85263383	-0.4203	0.9640568
673	TRUE	Empty	protein|protein kinase domain containing protein, expressed	LOC_Os07g25680.1		134 kDa	TRUE	0.67	-0.06	unknown	0.0123	0.84955275	0.0008	0.8402352	0.005	0.8076845	-0.1026	0.80486965	-0.0385	0.86481756	-0.0817	0.8880616
674	TRUE	Empty	protein|elongation factor protein, putative, expressed	LOC_Os07g46750.1		24 kDa	TRUE	0.0045	-0.11	unknown	0	0.8187709	0.0138	0.85463154	0.0037	0.7924207	-0.1544	0.79080987	-0.1354	0.8234347	-0.1177	0.88763183
675	TRUE	Empty	protein|OsLonP3 - Putative Lon protease homologue, expressed	LOC_Os07g48960.1		107 kDa	TRUE	0.32	-0.15	unknown	0.0364	0.91221386	0.0278	0.9011061	0.0026	0.825239	-0.1737	0.8387997	-0.2637	0.95309764	-0.1624	1.039012
676	TRUE	Empty	protein|RNA recognition motif containing protein, putative, expressed	LOC_Os08g02130.1		95 kDa		0.53	-0.07	unknown	0.0134	0.8345456	0.0035	0.8233948	0.0021	0.79615563	-0.0367	0.82141656	-0.1415	0.84515303	-0.0886	0.9114577
677	TRUE	Empty	protein|nucleotide pyrophosphatase/phosphodiesterase, putative, expressed	LOC_Os08g41880.1		70 kDa	TRUE	< 0.0001	0.11	unknown	0.0046	0.82151353	0.0019	0.8052	-0.0046	0.8031307	0.0555	0.8049485	0.14	0.8034155	0.1028	0.8291877
678	TRUE	Empty	protein|RNA recognition motif containing protein, putative, expressed	LOC_Os08g44290.1		33 kDa	TRUE	< 0.0001	0.34	unknown	0.0016	0.89159536	0.0002	0.86407024	0.0045	0.8289168	0.2634	0.8281377	0.2998	0.92021954	0.3006	1.0222967
679	TRUE	Empty	protein|cytoskeletal protein, putative, expressed	LOC_Os09g04990.1		86 kDa		0.074	-0.06	unknown	0.0052	0.8389365	0.0012	0.82055545	-0.0026	0.8084905	-0.1203	0.81765187	-0.0477	0.8132	-0.0327	0.8583456
680	TRUE	Empty	protein|methyl-CpG binding domain containing protein, putative, expressed	LOC_Os12g42550.1		32 kDa		0.015	0.02	unknown	0.006	0.8508097	0.0066	0.8241853	0.0049	0.82132906	0.0009	0.81060594	0.1854	0.83349115	-0.0909	0.8425588
681	TRUE	Empty	protein|dehydrogenase, putative, expressed	LOC_Os01g16900.2		39 kDa	TRUE	0.74	-0.06	unknown	0.037	0.88444066	0.0234	0.8763655	0.0187	0.8356893	-0.0719	0.8406128	-0.0958	0.8776523	-0.1511	1.0298831
682	TRUE	Empty	protein|DEAD/DEAH box helicase, putative, expressed	LOC_Os01g43120.1		66 kDa	TRUE	0.014	0.03	unknown	0.0044	0.83689624	0.0002	0.81079346	-0.0011	0.80464286	-0.0458	0.8053924	0.0574	0.8121554	0.0523	0.8451277
683	TRUE	Empty	protein|triosephosphate isomerase, cytosolic, putative, expressed	LOC_Os01g62420.1		27 kDa	TRUE	< 0.0001	-0.44	unknown	0.0231	0.89794856	0.0007	0.8543451	0.0067	0.8521932	-0.4223	0.8625881	-0.4268	0.87544537	-0.4777	0.9140776
684	TRUE	Empty	protein|GYF domain containing protein, putative, expressed	LOC_Os01g69990.1		169 kDa		0.043	0.03	unknown	0.006	0.80886537	0.0044	0.8079252	0.0031	0.80332816	0.0587	0.79824513	0.1055	0.80823123	-0.0722	0.82011926
685	TRUE	Empty	protein|DSHCT domain containing protein, expressed	LOC_Os02g50560.1		133 kDa		< 0.0001	0.28	unknown	0.008	0.8636751	0.0032	0.8147799	-0.002	0.8076569	0.2204	0.80350626	0.2906	0.8156091	0.3232	0.849238
686	TRUE	Empty	protein|RNA recognition motif containing protein, putative, expressed	LOC_Os02g54700.2		32 kDa	TRUE	< 0.0001	-0.3	unknown	0.016	0.84089804	-0.0003	0.8196999	0.0002	0.79364234	-0.2205	0.79336363	-0.2307	0.89915097	-0.5642	1.0684203
687	TRUE	Empty	protein|ABC transporter, ATP-binding protein, putative, expressed	LOC_Os02g58020.1		81 kDa		0.0043	-0.08	unknown	-0.0033	0.81143	-0.0054	0.79815525	0.0053	0.7894253	-0.1277	0.80263543	-0.0514	0.8054775	-0.0574	0.8141678
688	TRUE	Empty	protein|RNA recognition motif containing protein, expressed	LOC_Os03g46770.1		16 kDa	TRUE	0.0039	0.13	unknown	-0.0032	0.79067576	0.0016	0.79057086	0.0037	0.77878076	0.1651	0.7817758	0.2181	0.7924663	-0.0041	0.872546
689	TRUE	Empty	protein|WD domain containing protein, putative, expressed	LOC_Os03g53280.1		398 kDa	TRUE	0.04	0.09	unknown	-0.001	0.84207606	0.0043	0.83385974	0.0053	0.8178908	0.1031	0.84682304	0.0728	0.83460575	0.0105	1.0092733
690	TRUE	Empty	protein|cullin, putative, expressed	LOC_Os03g57290.1		95 kDa		0.12	-0.06	unknown	-0.0039	0.81065375	0.0015	0.8037738	-0.0048	0.80444425	0.0519	0.83174556	-0.0398	0.8247237	-0.1655	0.95517784
691	TRUE	Empty	protein|aldehyde oxidase, putative, expressed	LOC_Os03g57690.1		145 kDa	TRUE	0.52	-0.17	unknown	-0.0004	0.9404922	0.0066	0.8925897	0.0041	0.8744911	-0.0395	0.89082056	-0.0748	0.9397008	-0.4679	1.0479667
692	TRUE	Empty	protein|ankyrin repeat domain containing protein, expressed	LOC_Os03g63480.1		37 kDa	TRUE	< 0.0001	0.14	unknown	0.0207	0.8535134	0.015	0.8619377	0.0079	0.8260755	0.1654	0.8129909	0.1563	0.8643649	0.0036	0.9560541
693	TRUE	Empty	protein|HEAT repeat family protein, putative, expressed	LOC_Os04g46310.1		240 kDa		< 0.0001	0.16	unknown	0.0027	0.80876666	0.0039	0.81202734	0.005	0.8043181	0.1328	0.811015	0.1453	0.810453	0.2058	0.8109802
694	TRUE	Empty	protein|retrotransposon protein, putative, unclassified, expressed	LOC_Os05g05860.1		209 kDa	TRUE	< 0.0001	-0.29	unknown	0.0021	0.848951	0.0095	0.8291749	0.003	0.7941928	-0.2491	0.8201903	-0.332	0.8421205	-0.3276	0.92579913
695	TRUE	Empty	protein|aspartic proteinase oryzasin-1 precursor, putative, expressed	LOC_Os05g49200.1		54 kDa	TRUE	0.0013	-0.06	unknown	0.0104	0.8438254	0.0064	0.8280786	0.0059	0.8115907	-0.1421	0.8220095	-0.114	0.8373806	-0.0482	0.88127345
696	TRUE	Empty	protein|vacuolar ATP synthase subunit C, putative, expressed	LOC_Os05g51530.1 (+1)		45 kDa	TRUE	< 0.0001	-0.33	unknown	0.0127	0.93137574	0.0209	0.9003984	0.0006	0.8129989	-0.3575	0.8178095	-0.4144	0.9319418	-0.4188	1.055078
697	TRUE	Empty	protein|NAD binding domain of 6-phosphogluconate dehydrogenase containing protein, expressed	LOC_Os06g14740.1		147 kDa		< 0.0001	-0.15	unknown	-0.0032	0.83017856	0.0021	0.8142827	-0.0028	0.80195194	-0.1703	0.81056195	-0.1457	0.82499844	-0.1269	0.8544595
698	TRUE	Empty	protein|zeta-carotene desaturase, chloroplast/chromoplast precursor, putative, expressed	LOC_Os07g10490.1		64 kDa		0.0011	0.1	unknown	0.015	0.91963065	0.0135	0.8755177	-0.0048	0.80135685	0.0575	0.8000979	0.0938	0.89447355	0.1315	0.9621132
699	TRUE	Empty	protein|ras-related protein, putative, expressed	LOC_Os07g31370.1		23 kDa	TRUE	0.72	-0.01	unknown	0.0116	0.80659634	0.0005	0.80289924	-0.003	0.79359704	-0.0405	0.79325134	-0.0361	0.8136413	0.0157	0.8757984
700	TRUE	Empty	protein|expressed protein	LOC_Os08g40250.1		156 kDa		0.1	-0.02	unknown	-0.0037	0.8117467	0.0035	0.8079472	-0.0013	0.80013824	0.0191	0.80587435	0.0541	0.8426974	-0.1227	0.83009046
701	TRUE	Empty	protein|3-dehydroquinate synthase, putative, expressed	LOC_Os09g36800.1		47 kDa		0.00089	0.04	unknown	0.0067	0.83845294	0.0105	0.83170193	0	0.79610085	0.0746	0.8013245	0.0199	0.8196191	0.0232	0.9213547
702	TRUE	Empty	protein|WD domain, G-beta repeat domain containing protein, expressed	LOC_Os10g32880.1		54 kDa		0.00014	-0.24	unknown	0.0046	0.85757536	0.0116	0.8425498	0.0099	0.8271443	-0.2397	0.846942	-0.246	0.88178617	-0.3801	1.1097578
703	TRUE	Empty	protein|vacuolar protein-sorting protein bro1, putative, expressed	LOC_Os10g35250.1		97 kDa	TRUE	< 0.0001	-0.27	unknown	0.0059	0.84947985	0.024	0.8236342	0.0162	0.8106409	-0.3116	0.8141529	-0.2678	0.83861536	-0.2866	0.8561673
704	TRUE	Empty	protein|nucleoside diphosphate kinase, putative, expressed	LOC_Os10g41410.2		17 kDa	TRUE	< 0.0001	-0.39	unknown	0.0039	0.8289291	0.001	0.8111599	-0.0031	0.80978733	-0.3302	0.8008088	-0.3555	0.8896261	-0.6937	1.3340414
705	TRUE	Empty	protein|LTPL25 - Protease inhibitor/seed storage/LTP family protein precursor, expressed	LOC_Os11g02350.1		12 kDa		0.015	-0.35	unknown	0.0402	0.98283	0.0197	0.9255841	-0.0021	0.82511646	-0.2261	0.834637	-0.4375	1.1044452	-0.5689	1.3362585
706	TRUE	Empty	protein|inositol-1-monophosphatase, putative, expressed	LOC_Os12g08280.1		37 kDa		0.37	-0.09	unknown	0.0403	0.9773476	0.0241	0.94523185	0.0221	0.9145621	-0.2048	0.9103562	-0.0887	0.9448173	-0.1345	1.0239505
707	TRUE	Empty	protein|aspartyl aminopeptidase, putative, expressed	LOC_Os12g13390.1		52 kDa	TRUE	< 0.0001	-0.08	unknown	0.0132	0.8220033	0.007	0.8106691	0.0009	0.8017593	-0.1642	0.80313677	-0.0963	0.8053021	-0.033	0.8166803
708	TRUE	Empty	protein|DNA gyrase subunit B, chloroplast/mitochondrial precursor, putative, expressed	LOC_Os01g16290.1		80 kDa		0.018	-0.12	unknown	0.0144	0.887788	0.0076	0.8557086	0.0077	0.8427216	-0.1802	0.8421641	-0.1497	0.8708654	-0.0888	0.9052299
709	TRUE	Empty	protein|WD domain, G-beta repeat domain containing protein, expressed	LOC_Os01g51300.2		50 kDa	TRUE	0.0001	-0.13	unknown	0.0215	0.89651996	0.024	0.85961175	-0.0005	0.8426117	-0.2021	0.84040236	-0.1485	0.8856478	-0.2158	0.8985661
710	TRUE	Empty	protein|calreticulin precursor protein, putative, expressed	LOC_Os01g67054.1		52 kDa	TRUE	< 0.0001	-0.16	unknown	-0.0045	0.8055577	-0.0097	0.7960602	0.0044	0.8022267	-0.1921	0.8016478	-0.1658	0.8012637	-0.1501	0.82241756
711	TRUE	Empty	protein|tetratricopeptide repeat domain containing protein, expressed	LOC_Os02g01960.1		65 kDa	TRUE	< 0.0001	0.1	unknown	0.0046	0.8127264	0.0032	0.80190545	0.0024	0.7943379	0.1468	0.8106891	0.072	0.8355335	0.0378	0.92438155
712	TRUE	Empty	protein|OsClp3 - Putative Clp protease homologue, expressed	LOC_Os02g42290.3		32 kDa	TRUE	< 0.0001	0.29	unknown	0.0153	0.82818425	0.0065	0.82430273	0.0212	0.8279585	0.3007	0.82456	0.3215	0.8459448	0.2165	0.8643598
713	TRUE	Empty	protein|oxidoreductase, aldo/keto reductase family protein, putative, expressed	LOC_Os03g41510.2		46 kDa		< 0.0001	0.35	unknown	0.0122	0.8333771	0.0058	0.8162573	-0.003	0.8075025	0.2549	0.81276613	0.3137	0.8182672	0.4258	0.8631778
714	TRUE	Empty	protein|IQ calmodulin-binding motif family protein, putative, expressed	LOC_Os06g01500.1		52 kDa	TRUE	0.00025	-0.23	unknown	0.0376	0.9034214	0.0285	0.87034184	0.0108	0.8412041	-0.2778	0.83847326	-0.2344	0.9240754	-0.185	0.9439485
715	TRUE	Empty	protein|eukaryotic translation initiation factor 3 subunit E, putative, expressed	LOC_Os07g12110.1		51 kDa	TRUE	0.00057	-0.16	unknown	0.0019	0.8325812	-0.0038	0.83450454	-0.0022	0.8207761	-0.1965	0.81513566	-0.1429	0.85635257	-0.1395	0.89254284
716	TRUE	Empty	protein|thioredoxin, putative, expressed	LOC_Os07g29410.1		32 kDa		< 0.0001	0.38	unknown	0.0279	1.0254039	0.0204	0.9985709	0.0094	0.9161239	0.3243	0.92445076	0.3561	0.9475292	0.3546	0.97232574
717	TRUE	Empty	protein|dehydrogenase, putative, expressed	LOC_Os08g01760.1		45 kDa		0.57	0.14	unknown	-0.012	0.87941885	-0.0186	0.8624977	-0.024	0.87124336	0.1717	0.8575055	0.2003	0.87469655	0.0743	0.967419
718	TRUE	Empty	protein|tRNA synthetase, putative, expressed	LOC_Os08g23110.1		43 kDa	TRUE	0.00031	-0.18	unknown	-0.0026	0.82017744	-0.0041	0.8235008	0.008	0.8059936	-0.169	0.8059934	-0.1838	0.8235206	-0.1924	0.8311553
719	TRUE	Empty	protein|beta-glucan-binding protein 4, putative, expressed	LOC_Os09g21210.1		81 kDa	TRUE	0.16	0.04	unknown	-0.0046	0.8349871	0.0098	0.8407598	-0.007	0.81407064	0.0243	0.8263031	0.0471	0.8373498	0.0464	0.91436374
720	TRUE	Empty	protein|WD domain, G-beta repeat domain containing protein, expressed	LOC_Os09g24260.1		110 kDa		0.19	-0.01	unknown	0.0055	0.8112818	0	0.7992708	-0.0029	0.78628135	-0.0313	0.78610194	-0.0555	0.81719357	0.0451	0.85772175
721	TRUE	Empty	protein|expressed protein	LOC_Os10g18340.1		17 kDa		0.2	0.02	unknown	0.002	0.77768767	-0.0017	0.77046776	-0.0035	0.7599167	0.0923	0.75935525	0.1528	0.7942699	-0.2368	0.8814236
722	TRUE	Empty	protein|ATP synthase B chain, putative, expressed	LOC_Os10g21238.1		21 kDa		< 0.0001	1.48	unknown	-0.0009	0.8538875	-0.0032	0.8638846	-0.0072	0.84600884	1.4707	0.8363508	1.4467	0.85751027	1.5144	0.87299144
723	TRUE	Empty	protein|expressed protein	LOC_Os01g03760.1		63 kDa		0.00077	-0.09	unknown	0.0034	0.80714303	0.0029	0.8017455	-0.0032	0.77606577	-0.1031	0.77881366	-0.0935	0.81837046	-0.0559	0.8593378
724	TRUE	Empty	protein|seryl-tRNA synthetase, putative, expressed	LOC_Os01g37837.1		51 kDa	TRUE	0.48	-0.09	unknown	0.0152	0.88696784	0.0082	0.8676586	0.0029	0.7909402	-0.1247	0.7967864	-0.1569	0.8873025	-0.1058	0.99972075
725	TRUE	Empty	protein|signal recognition particle 72 kDa protein, putative, expressed	LOC_Os01g66560.1		74 kDa		< 0.0001	-0.35	unknown	0.0299	0.8717775	0.0302	0.8660959	-0.0056	0.8167187	-0.3798	0.82809067	-0.435	0.902515	-0.4311	1.0358145
726	TRUE	Empty	protein|cycloartenol synthase, putative, expressed	LOC_Os02g04710.1		86 kDa	TRUE	0.82	0.05	unknown	0.002	0.80834115	0.0003	0.8129271	-0.0024	0.80711263	0.0092	0.80308825	0.0454	0.8244693	0.1057	0.8342768
727	TRUE	Empty	protein|phenylalanine ammonia-lyase, putative, expressed	LOC_Os02g41650.3		78 kDa	TRUE	< 0.0001	0.86	unknown	0.0095	0.8737154	0.0069	0.87780154	-0.0007	0.82282424	0.9003	0.82572556	0.789	0.89010257	0.7938	0.9951866
728	TRUE	Empty	protein|AAA-type ATPase family protein, putative, expressed	LOC_Os02g46990.1		71 kDa	TRUE	0.079	-0.03	unknown	0.0019	0.8158845	0.0051	0.80907834	-0.0053	0.80262935	-0.0653	0.8068447	-0.0033	0.82301766	-0.0611	0.85070527
729	TRUE	Empty	protein|peptidase, T1 family, putative, expressed	LOC_Os03g08280.1		32 kDa		< 0.0001	-0.29	unknown	0.0029	0.84483016	0.0151	0.8175944	0.0035	0.7952845	-0.3323	0.79807526	-0.2798	0.8353073	-0.3027	0.992787
730	TRUE	Empty	protein|phytochrome B, putative, expressed	LOC_Os03g19590.1		128 kDa	TRUE	0.027	0.02	unknown	-0.0027	0.8136107	-0.0037	0.81233877	0.0003	0.7960521	-0.0164	0.80028933	-0.0043	0.8050093	0.0482	0.8544887
731	TRUE	Empty	protein|S1 RNA binding domain containing protein, expressed	LOC_Os03g20100.1		43 kDa		< 0.0001	0.99	unknown	0.0063	0.84556943	0.0055	0.88819015	0.0006	0.85923195	0.9752	0.8279521	1.0652	0.81922436	0.9419	0.8744113
732	TRUE	Empty	protein|ribosomal protein, putative, expressed	LOC_Os03g34040.1		35 kDa		< 0.0001	0.72	unknown	0.0219	0.97094667	0.0203	0.9617452	0.0009	0.82822585	0.74	0.83104056	0.7039	0.88650286	0.6234	0.9516365
733	TRUE	Empty	protein|metal ion binding protein, putative, expressed	LOC_Os03g38970.1		142 kDa		0.22	-0.12	unknown	0.012	0.82200885	0.0049	0.8031359	0.0056	0.79327625	-0.0554	0.81457627	-0.1284	0.857159	-0.1742	1.0564364
734	TRUE	Empty	protein|retrotransposon protein, putative, Ty3-gypsy subclass, expressed	LOC_Os03g58470.1		30 kDa	TRUE	0.04	0.18	unknown	0.0075	0.8041124	0.0076	0.7921327	0.0031	0.7825906	0.3054	0.78612405	0.2087	0.8627492	-0.1319	1.0494756
735	TRUE	Empty	protein|sucrose synthase, putative, expressed	LOC_Os04g24430.1		98 kDa	TRUE	0.023	0.05	unknown	0.007	0.80802745	-0.0025	0.7900763	0.0053	0.80245596	0.0447	0.8184298	0.0668	0.8093944	0.0516	0.8702918
736	TRUE	Empty	protein|26S proteasome non-ATPase regulatory subunit 6, putative, expressed	LOC_Os04g40850.1		44 kDa	TRUE	0.00092	-0.4	unknown	0.0604	1.1380767	0.0492	0.9885026	0.029	0.9166689	-0.4357	0.9093112	-0.4259	1.0479138	-0.4866	1.4409859
737	TRUE	Empty	protein|aquaporin protein, putative, expressed	LOC_Os04g47220.1		31 kDa	TRUE	0.065	-0.08	unknown	-0.0022	0.81844753	-0.0014	0.80544406	0.0035	0.8072113	-0.0399	0.8285014	-0.0999	0.84329164	-0.1388	1.0048132
738	TRUE	Empty	protein|transportin-2, putative, expressed	LOC_Os04g59494.1		119 kDa		0.083	-0.03	unknown	0.0013	0.8758396	0.0024	0.863201	0.0174	0.8574423	0.0149	0.8304326	-0.0689	0.92435205	-0.0987	1.1959512
739	TRUE	Empty	protein|peptidase, T1 family, putative, expressed	LOC_Os05g09490.1		29 kDa		< 0.0001	-0.22	unknown	-0.0029	0.8343009	0.0119	0.82108265	-0.0012	0.79980624	-0.182	0.7944654	-0.2191	0.8745825	-0.3277	1.0062296
740	TRUE	Empty	protein|thioredoxin, putative, expressed	LOC_Os07g08840.1		13 kDa		0.00034	-0.15	unknown	0.0178	0.8641481	0.0068	0.8426084	-0.0019	0.79265606	-0.1614	0.79215044	-0.1891	0.88383853	-0.2575	1.0077758
741	TRUE	Empty	protein|plasma membrane ATPase, putative, expressed	LOC_Os07g09340.1		105 kDa	TRUE	0.13	-0.04	unknown	0.0095	0.8287587	0.0081	0.8157155	-0.0021	0.7887562	-0.0595	0.7886309	-0.0486	0.83799547	-0.051	0.8999497
742	TRUE	Empty	protein|activator of 90 kDa heat shock protein ATPase homolog, putative, expressed	LOC_Os08g36150.1		39 kDa		0.46	-0.02	unknown	0.0023	0.82435304	-0.0043	0.82199943	0.0067	0.80687284	-0.061	0.8171416	-0.002	0.822784	0.004	0.84583926
743	TRUE	Empty	protein|aminotransferase, putative, expressed	LOC_Os12g18900.1		51 kDa		< 0.0001	0.23	unknown	0.0031	0.8063328	0.0024	0.79117256	-0.004	0.7909992	0.2441	0.7893769	0.2366	0.82659	0.2287	0.81089854
744	TRUE	Empty	protein|methyltransferase domain containing protein, putative, expressed	LOC_Os12g42090.2		39 kDa	TRUE	< 0.0001	0.38	unknown	0.0237	0.85906106	0.0053	0.8415941	0.001	0.8221643	0.3529	0.8222022	0.4346	0.8597209	0.3374	0.9187659
745	TRUE	Empty	protein|stress responsive protein, putative, expressed	LOC_Os01g01450.1 (+1)		33 kDa	TRUE	< 0.0001	-0.48	unknown	-0.0044	0.90511674	-0.0017	0.9059886	0.0091	0.8630322	-0.4939	0.87070584	-0.4712	0.91498214	-0.5597	1.0678723
746	TRUE	Empty	protein|ubiquitin carboxyl-terminal hydrolase 14, putative, expressed	LOC_Os01g08200.1		89 kDa		< 0.0001	-0.32	unknown	0.0071	0.85383904	0.0062	0.8232947	-0.0036	0.82610494	-0.315	0.8332694	-0.3171	0.83992845	-0.4177	0.9944384
747	TRUE	Empty	protein|fructose-1,6-bisphosphatase, putative, expressed	LOC_Os01g64660.2		37 kDa	TRUE	< 0.0001	0.95	unknown	0.0006	0.8029348	0.0018	0.80402374	-0.0055	0.8061475	0.9196	0.7992938	0.9643	0.79321784	0.982	0.81279
748	TRUE	Empty	protein|ribosomal protein L3, putative, expressed	LOC_Os02g04460.1		28 kDa		< 0.0001	0.54	unknown	0.017	0.83913064	0.0006	0.8231577	0.0015	0.79405195	0.5301	0.79844034	0.6159	0.82442063	0.4501	0.8565892
749	TRUE	Empty	protein|citrate synthase, putative, expressed	LOC_Os02g13840.1		55 kDa		< 0.0001	-0.29	unknown	0.0226	0.91254777	0.0095	0.86206913	0.0097	0.81049	-0.3039	0.82017833	-0.3546	0.94125485	-0.3158	1.0809485
750	TRUE	Empty	protein|expressed protein	LOC_Os02g27110.1		348 kDa		0.012	-0.17	unknown	0.0109	0.8336121	0.0106	0.82001764	0.0069	0.80687714	-0.1582	0.8202192	-0.2132	0.85626614	-0.1664	1.0497248
751	TRUE	Empty	protein|glycerophosphoryl diester phosphodiesterase family protein, putative, expressed	LOC_Os02g37590.1		81 kDa		< 0.0001	1.01	unknown	-0.0044	1.0665184	-0.0057	1.0424095	-0.0018	1.012671	1.0406	1.0704396	0.9829	1.0466728	1.0109	1.0827982
752	TRUE	Empty	protein|class I glutamine amidotransferase, putative, expressed	LOC_Os02g47850.2		48 kDa		< 0.0001	-0.14	unknown	0.0004	0.8093346	0.0045	0.80539364	-0.002	0.790832	-0.1974	0.78904605	-0.1252	0.81146234	-0.119	0.86390567
753	TRUE	Empty	protein|glutathione reductase, putative, expressed	LOC_Os03g06740.1		60 kDa	TRUE	0.67	0.04	unknown	0.0184	0.8372888	0.0165	0.83768326	0.0061	0.80161905	-0.047	0.8010244	-0.0004	0.8652536	-0.0019	0.88390255
754	TRUE	Empty	protein|60S ribosomal protein L19-3, putative, expressed	LOC_Os03g21940.1		24 kDa	TRUE	0.0039	0.59	unknown	0.0128	0.88205856	0.001	0.8596222	-0.0004	0.8575912	0.5799	0.85137373	0.48	0.85457844	0.7123	0.8994485
755	TRUE	Empty	protein|roothairless 1, putative, expressed	LOC_Os03g42750.1		100 kDa		< 0.0001	0.08	unknown	0.0125	0.8387754	0.0152	0.82738805	-0.0004	0.7956561	0.0784	0.8008994	0.0539	0.8533255	0.0073	0.9648001
756	TRUE	Empty	protein|3,4-dihydroxy-2-butanone kinase, putative, expressed	LOC_Os03g51000.1 (+1)		66 kDa		0.25	0.02	unknown	0.0055	0.80941534	0.0043	0.7992793	0.0001	0.7909479	-0.0301	0.79673576	0.0695	0.8097031	0.0015	0.83580506
757	TRUE	Empty	protein|ribosomal protein L4, putative, expressed	LOC_Os03g58204.1		44 kDa	TRUE	< 0.0001	-0.19	unknown	0.0129	0.82944083	0.0047	0.8149282	-0.0004	0.7955123	-0.1946	0.79278386	-0.1471	0.8410536	-0.2121	0.88439023
758	TRUE	Empty	protein|late embryogenesis abundant protein, putative, expressed	LOC_Os03g62620.3		35 kDa		< 0.0001	-0.37	unknown	0.011	0.8580791	0.0061	0.8387336	-0.0003	0.8220334	-0.4043	0.8149104	-0.3979	0.84986824	-0.4214	0.93852663
759	TRUE	Empty	protein|argonaute, putative, expressed	LOC_Os04g06770.2		102 kDa	TRUE	0.15	0	unknown	0.0161	0.8064317	-0.0037	0.8008881	-0.0002	0.78388655	-0.0512	0.78526264	-0.0183	0.8195553	0.0116	0.85112995
760	TRUE	Empty	protein|eukaryotic translation initiation factor 4B, putative, expressed	LOC_Os04g40400.1		57 kDa	TRUE	0.007	-0.09	unknown	-0.0001	0.80552095	-0.0018	0.8129897	0.0082	0.79755735	-0.088	0.7922127	0.0128	0.80001074	-0.1954	0.8267849
761	TRUE	Empty	protein|expressed protein	LOC_Os04g42370.1		129 kDa		0.27	-0.08	unknown	0.0167	0.83471364	-0.0014	0.8068464	-0.0016	0.79235977	-0.0305	0.812946	-0.0948	0.8405108	-0.1648	0.94035274
762	TRUE	Empty	protein|RNA recognition motif containing protein, expressed	LOC_Os04g45930.2		87 kDa	TRUE	0.0004	-0.1	unknown	0.0116	0.8165393	-0.0028	0.7953273	0.0062	0.7952283	-0.1211	0.7953341	-0.0513	0.8055442	-0.1293	0.81400406
763	TRUE	Empty	protein|aminotransferase, putative, expressed	LOC_Os04g52450.1		56 kDa	TRUE	0.67	-0.08	unknown	0.0197	0.8928869	0.0299	0.8931252	0.0109	0.8428857	-0.0759	0.8428274	-0.1117	0.85759616	-0.083	0.8990484
764	TRUE	Empty	protein|GDSL-like lipase/acylhydrolase, putative, expressed	LOC_Os05g11910.1		39 kDa	TRUE	< 0.0001	-0.72	unknown	0.0246	0.9478786	0.0233	0.9182609	0.0131	0.88934004	-0.7567	0.8830226	-0.7416	0.9311137	-0.726	0.97657
765	TRUE	Empty	protein|60S ribosomal protein L28-1, putative, expressed	LOC_Os05g46430.1		17 kDa	TRUE	0.0039	-0.36	unknown	-0.0016	0.7635669	0.0026	0.75360334	-0.0069	0.75694823	-0.2882	0.7500244	-0.3063	0.7786643	-0.5185	0.78951925
766	TRUE	Empty	protein|glycyl-tRNA synthetase 2, chloroplast/mitochondrial precursor, putative, expressed	LOC_Os06g01400.1		119 kDa	TRUE	< 0.0001	0.19	unknown	0.0014	0.8068996	0.0009	0.79705966	0.0014	0.79770124	0.14	0.7925493	0.2038	0.8198083	0.2178	0.8620921
767	TRUE	Empty	protein|Core histone H2A/H2B/H3/H4 domain containing protein, putative, expressed	LOC_Os07g36500.1		11 kDa		0.061	0.12	unknown	0.0151	0.84666485	0.0046	0.83683544	-0.0021	0.7981825	0.07	0.7959211	0.0935	0.91067964	0.1438	1.0626005
768	TRUE	Empty	protein|XPA-binding protein 2, putative, expressed	LOC_Os07g44970.1		107 kDa	TRUE	0.00021	0.08	unknown	0.0097	0.79356986	0.0085	0.7888937	0.005	0.7843206	0.0381	0.7903207	0.1171	0.7894718	0.0868	0.80930877
769	TRUE	Empty	protein|ABC transporter, ATP-binding protein, putative, expressed	LOC_Os08g45010.1		66 kDa	TRUE	< 0.0001	0.15	unknown	-0.0009	0.7801742	0.0009	0.7831757	-0.0063	0.77942544	0.1065	0.7805863	0.1767	0.7837013	0.1682	0.7891488
770	TRUE	Empty	protein|phenylalanyl-tRNA synthetase, putative, expressed	LOC_Os10g26130.1		56 kDa		0.11	-0.06	unknown	0.0058	0.82419705	0.0048	0.81916225	0.0022	0.79490966	-0.1413	0.80379087	-0.0277	0.807874	-0.0714	0.93801194
771	TRUE	Empty	protein|RNA recognition motif containing protein, putative, expressed	LOC_Os10g33230.1		46 kDa		< 0.0001	-0.22	unknown	0.0199	0.8713897	0.0124	0.8757392	0.0217	0.8710797	-0.23	0.8653216	-0.1725	0.88885427	-0.3232	0.9108979
772	TRUE	Empty	protein|pyruvate kinase, putative, expressed	LOC_Os10g42100.1		62 kDa	TRUE	0.34	-0.03	unknown	0.0039	0.82088983	0.0104	0.8039941	0.0066	0.79314137	-0.063	0.7914537	0.0272	0.80070436	-0.0572	0.8275637
773	TRUE	Empty	protein|beta-galactosidase precursor, putative, expressed	LOC_Os12g24170.1		102 kDa	TRUE	< 0.0001	-0.2	unknown	0.0027	0.81947774	0.0018	0.8068358	-0.0013	0.8009745	-0.2417	0.8098561	-0.1805	0.8197922	-0.2028	0.8292899
774	TRUE	Empty	protein|expressed protein	LOC_Os12g36760.1		139 kDa		0.1	0.01	unknown	0.0043	0.8088072	0.0056	0.807198	-0.0029	0.7985391	-0.0074	0.8077138	-0.0013	0.8174882	0.0514	0.8524742
775	TRUE	Empty	protein|peptidyl-prolyl cis-trans isomerase, putative, expressed	LOC_Os01g18210.1		25 kDa		0.31	-0.08	unknown	0.0081	0.933282	0.0022	0.9314037	-0.0101	0.9042206	-0.0645	0.9338618	-0.0377	0.93271524	-0.0835	0.94391704
776	TRUE	Empty	protein|plasminogen activator inhibitor 1 RNA-binding protein, putative, expressed	LOC_Os01g52390.1		40 kDa	TRUE	< 0.0001	-0.66	unknown	0.0176	0.8440202	0.0004	0.83292705	-0.0072	0.83609676	-0.6323	0.8351976	-0.5291	0.84097725	-0.8619	0.90592396
777	TRUE	Empty	protein|26S protease regulatory subunit 6B, putative, expressed	LOC_Os02g21970.1		46 kDa	TRUE	< 0.0001	-0.44	unknown	0.0365	0.9593278	0.0319	0.9045787	0.0014	0.8097478	-0.4226	0.82003504	-0.5046	0.94963855	-0.5801	1.0847976
778	TRUE	Empty	protein|ribosomal protein L14, putative, expressed	LOC_Os02g40880.1		15 kDa		< 0.0001	-0.67	unknown	0.0076	0.9359642	0.0312	0.9651756	0.0046	0.80375606	-0.6456	0.807867	-0.819	0.9034711	-0.7177	1.1816759
779	TRUE	Empty	protein|dihydroorotate dihydrogenase protein, putative, expressed	LOC_Os02g50350.1 (+1)		45 kDa		0.018	-0.08	unknown	0.0136	0.8484517	0.0048	0.840233	0.0029	0.81408274	-0.1015	0.81293935	-0.106	0.86320996	-0.1356	0.90233815
780	TRUE	Empty	protein|glycosyl hydrolase family 3 protein, putative, expressed	LOC_Os02g51620.1		84 kDa	TRUE	0.00078	-0.23	unknown	0.03	0.8904133	0.0146	0.86518955	0.0082	0.85717064	-0.2656	0.83902663	-0.1895	0.8863733	-0.2859	0.9606818
781	TRUE	Empty	protein|EF hand family protein, putative, expressed	LOC_Os03g03830.1		114 kDa	TRUE	0.047	-0.09	unknown	0.0013	0.83757347	0.01	0.8243157	0.0028	0.81613755	-0.1033	0.8075964	-0.0499	0.83161694	-0.1632	0.86638695
782	TRUE	Empty	protein|clathrin assembly protein, putative, expressed	LOC_Os03g16800.1		72 kDa	TRUE	0.56	-0.08	unknown	0.0128	0.88453734	0.0156	0.8618648	0.0069	0.83359367	-0.0964	0.83439964	-0.0582	0.8700587	-0.0832	0.92900985
783	TRUE	Empty	protein|nucleolar protein NOP5-1, putative, expressed	LOC_Os03g22740.1		63 kDa	TRUE	< 0.0001	-0.54	unknown	0.002	0.818538	0.0024	0.81876624	0.0028	0.8174668	-0.6005	0.80758727	-0.4944	0.81570214	-0.5211	0.8126834
784	TRUE	Empty	protein|ABC transporter, ATP-binding protein, putative, expressed	LOC_Os03g32630.1		78 kDa	TRUE	0.75	-0.03	unknown	0.0095	0.8136484	-0.0007	0.8038719	0.0047	0.8022693	-0.0846	0.80196095	-0.0707	0.85505986	0.0087	0.90764225
785	TRUE	Empty	protein|transferase family protein, putative, expressed	LOC_Os04g52164.1		47 kDa		< 0.0001	-0.35	unknown	0.0135	0.8986263	0.0234	0.87795603	0.0124	0.840585	-0.3568	0.84721345	-0.4013	0.91990477	-0.3934	0.97165877
786	TRUE	Empty	protein|cullin, putative, expressed	LOC_Os05g05700.1 (+1)		87 kDa	TRUE	0.0024	-0.15	unknown	0.0201	0.83877397	0.0093	0.8236043	0.0053	0.8058044	-0.2169	0.8034374	-0.141	0.81073046	-0.0736	0.853838
787	TRUE	Empty	protein|chlorophyll A-B binding protein, putative, expressed	LOC_Os06g21590.1 (+1)		26 kDa		< 0.0001	0.94	unknown	0.0079	0.83114654	0.0054	0.8032566	0.0122	0.82415664	0.8928	0.8110364	0.9735	0.83319193	0.8973	0.8848068
788	TRUE	Empty	protein|vesicle-associated membrane protein, putative, expressed	LOC_Os07g09600.1		25 kDa	TRUE	< 0.0001	-0.36	unknown	0.0188	0.8766449	0.0122	0.83076733	0.0032	0.7945726	-0.4167	0.7888743	-0.3393	0.87518954	-0.4917	1.174892
789	TRUE	Empty	protein|DNA topoisomerase 1, putative, expressed	LOC_Os08g05840.1		103 kDa	TRUE	0.015	-0.05	unknown	0.001	0.80947286	0.0026	0.8212198	0.0068	0.7975822	-0.0572	0.7983854	-0.0382	0.81153655	-0.0403	0.8092025
790	TRUE	Empty	protein|bifunctional purine biosynthesis protein purH, putative, expressed	LOC_Os08g10570.1 (+1)		65 kDa	TRUE	0.011	0.1	unknown	0.0115	0.84323615	-0.0026	0.83768415	0.0023	0.8195862	0.039	0.8226957	0.0644	0.8940483	0.0153	0.9989137
791	TRUE	Empty	protein|signal recognition particle 68 kDa protein, putative, expressed	LOC_Os08g23360.1		70 kDa		0.00039	-0.14	unknown	0.0037	0.8146091	-0.0019	0.7961819	0.0001	0.7923475	-0.1801	0.8358943	-0.106	0.8239368	-0.1227	0.93530107
792	TRUE	Empty	protein|peptidyl-prolyl cis-trans isomerase, chloroplast precursor, putative, expressed	LOC_Os08g29370.1 (+1)		47 kDa		< 0.0001	0.44	unknown	0.0292	0.8635531	0.0161	0.8460602	0.0091	0.81875056	0.4306	0.82408607	0.5432	0.8329911	0.3644	0.8557234
793	TRUE	Empty	protein|phospho-2-dehydro-3-deoxyheptonate aldolase, chloroplast precursor, putative, expressed	LOC_Os08g37790.1		56 kDa	TRUE	0.0026	0.06	unknown	0.0026	0.8255655	0.0022	0.8033483	-0.004	0.79667294	0.085	0.8118403	0.0267	0.83029354	0.0071	0.9535545
794	TRUE	Empty	protein|transferase family protein, putative, expressed	LOC_Os08g44840.1		48 kDa		0.34	-0.04	unknown	-0.007	0.845691	0.0041	0.81454605	-0.0066	0.8054407	-0.049	0.811931	0.0068	0.82633466	-0.1095	0.8828083
795	TRUE	Empty	protein|aldehyde dehydrogenase, putative, expressed	LOC_Os09g26880.1		55 kDa		0.00029	-0.21	unknown	0.0299	0.8877478	0.0188	0.87201846	0.0054	0.8377183	-0.1743	0.83512473	-0.2282	0.87822014	-0.3162	1.0689148
796	TRUE	Empty	protein|NOL1/NOP2/sun family protein, putative, expressed	LOC_Os09g29630.1		98 kDa	TRUE	< 0.0001	0.11	unknown	0.003	0.808646	-0.0025	0.803046	-0.0009	0.80981994	0.085	0.8180387	0.1622	0.80322343	0.1133	0.83499634
797	TRUE	Empty	protein|ras-related protein, putative, expressed	LOC_Os10g23100.1		24 kDa	TRUE	0.26	0.04	unknown	0.0154	0.8457248	0.0058	0.78111017	-0.0074	0.77682763	-0.0602	0.7755512	0.0525	0.7829578	0.0708	0.8134591
798	TRUE	Empty	protein|signal recognition particle 54 kDa protein, putative, expressed	LOC_Os11g05556.1		61 kDa	TRUE	< 0.0001	0.47	unknown	-0.0012	0.80942667	0.0019	0.81188077	0.0064	0.799539	0.4273	0.7989184	0.4118	0.803529	0.5372	0.80946404
799	TRUE	Empty	protein|PWWP domain containing protein, expressed	LOC_Os11g19810.2		112 kDa		0.05	0.02	unknown	-0.0049	0.81724864	0.0045	0.8199623	0.0055	0.806399	-0.0292	0.80537057	0.0612	0.81603533	0.0287	0.8108951
800	TRUE	Empty	protein|14-3-3 protein, putative, expressed	LOC_Os11g34450.1		29 kDa	TRUE	0.31	-0.05	unknown	0.0114	0.8800062	0.009	0.8504189	-0.0034	0.8144814	-0.0798	0.81650656	-0.0513	0.90932673	-0.0822	0.9352206
801	TRUE	Empty	protein|PTEN, putative, expressed	LOC_Os12g21890.1		72 kDa		0.00054	-0.11	unknown	-0.0045	0.8347263	0.0051	0.8232665	0.0015	0.8223584	-0.1203	0.8264848	-0.0653	0.85501146	-0.1587	0.9302908
802	TRUE	Empty	protein|phenylalanyl-tRNA synthetase, putative, expressed	LOC_Os12g34860.1		51 kDa	TRUE	< 0.0001	0.22	unknown	-0.0009	0.7960763	-0.001	0.7926355	-0.001	0.7867775	0.2083	0.7899877	0.1989	0.805001	0.2773	0.86592484
803	TRUE	Empty	protein|expressed protein	LOC_Os01g68810.1		205 kDa		0.00059	0.15	unknown	-0.0071	0.8456504	-0.0049	0.85104805	-0.0147	0.8338092	0.1143	0.83287936	0.1669	0.83256483	0.1853	0.83721143
804	TRUE	Empty	protein|60S ribosomal protein L6, putative, expressed	LOC_Os02g37862.1		24 kDa	TRUE	< 0.0001	-0.37	unknown	0.0175	0.88890916	0.019	0.8602446	0.0009	0.788943	-0.299	0.79638195	-0.4159	0.92889136	-0.5938	1.254027
805	TRUE	Empty	protein|pentatricopeptide repeat domain containing protein, putative, expressed	LOC_Os03g11670.1		73 kDa	TRUE	< 0.0001	0.19	unknown	0.0137	0.82786405	0.0071	0.7995583	0.0021	0.7979285	0.1735	0.7933639	0.1629	0.83877575	0.2093	0.8315324
806	TRUE	Empty	protein|ATP-dependent RNA helicase, putative, expressed	LOC_Os03g19960.1		82 kDa	TRUE	0.17	0.03	unknown	0.0072	0.8528584	0.0077	0.8123846	0.0028	0.8008224	-0.0631	0.8074468	0.0523	0.8086473	0.0376	0.8494614
807	TRUE	Empty	protein|nucleolar protein 5A, putative, expressed	LOC_Os03g22880.1		61 kDa	TRUE	< 0.0001	-0.21	unknown	0.0001	0.8251107	0.0042	0.799046	-0.0036	0.79301846	-0.2821	0.80197436	-0.155	0.80295277	-0.1929	0.8310894
808	TRUE	Empty	protein|glutamate dehydrogenase protein, putative, expressed	LOC_Os03g58040.1		44 kDa	TRUE	< 0.0001	-0.29	unknown	-0.0012	0.79656196	0.0001	0.7876817	0.0008	0.78587985	-0.3339	0.7899206	-0.2649	0.7969844	-0.2648	0.8056612
809	TRUE	Empty	protein|expressed protein	LOC_Os03g60509.2		24 kDa		< 0.0001	1.73	unknown	-0.0076	0.96944	0.0156	0.98617065	-0.0027	0.9185163	1.7552	0.9665544	1.7833	0.95268744	1.6256	0.965615
810	TRUE	Empty	protein|PPR repeat domain containing protein, putative, expressed	LOC_Os03g60910.1		96 kDa		< 0.0001	0.09	unknown	0.0149	0.8697614	0.0078	0.84958	0.0007	0.8064677	0.0551	0.8031738	0.0246	0.9053404	0.1075	0.95237786
811	TRUE	Empty	protein|glycine-rich RNA-binding protein 7, putative, expressed	LOC_Os03g61990.5		22 kDa	TRUE	< 0.0001	-0.23	unknown	-0.0077	0.8335941	-0.0095	0.81747043	-0.0068	0.8196576	-0.1746	0.8306972	-0.105	0.84991056	-0.4151	0.9086277
812	TRUE	Empty	protein|phenylalanine ammonia-lyase, putative, expressed	LOC_Os04g43760.1		76 kDa	TRUE	< 0.0001	0.32	unknown	0.0199	0.82204145	0.0188	0.85614276	0.0154	0.82709014	0.3055	0.7892166	0.232	0.8721281	0.2806	0.9541139
813	TRUE	Empty	protein|chromatin-remodeling complex ATPase chain, putative, expressed	LOC_Os05g05780.1		134 kDa	TRUE	0.6	0.02	unknown	-0.0018	0.7783808	0.0073	0.8337029	0	0.780279	-0.0114	0.7942042	0.0039	0.8085983	0.0765	0.7794189
814	TRUE	Empty	protein|TBC domain containing protein, expressed	LOC_Os05g38950.2		93 kDa	TRUE	0.065	-0.04	unknown	-0.0051	0.7916075	-0.0011	0.7937005	-0.0009	0.7924502	-0.0999	0.78788346	-0.008	0.7955081	-0.0053	0.8106259
815	TRUE	Empty	protein|peptidase, T1 family, putative, expressed	LOC_Os05g41180.1		27 kDa	TRUE	< 0.0001	-0.23	unknown	0.0049	0.81469715	0.0044	0.81054986	0.0028	0.768263	-0.2513	0.7724345	-0.2455	0.8901615	-0.3124	0.9077703
816	TRUE	Empty	protein|NADH dehydrogenase flavoprotein 2, mitochondrial precursor, putative, expressed	LOC_Os05g43360.1		30 kDa		< 0.0001	-0.27	unknown	0.0211	0.92531693	0.037	0.92629474	0.0132	0.87215376	-0.2321	0.88216525	-0.3253	0.94050115	-0.4672	1.165172
817	TRUE	Empty	protein|60S ribosomal protein L37a, putative, expressed	LOC_Os05g48320.1		10 kDa		< 0.0001	-0.39	unknown	0.0336	0.96873516	0.0178	0.89152545	0.0089	0.816905	-0.476	0.8159253	-0.3832	0.9104352	-0.5354	1.2416954
818	TRUE	Empty	protein|aspartic protease, putative, expressed	LOC_Os06g02780.1		52 kDa	TRUE	< 0.0001	1	unknown	0.0077	1.0039659	-0.0025	0.91386074	-0.0071	0.9310889	1.086	0.9575805	0.9968	0.93275553	0.9112	0.977073
819	TRUE	Empty	protein|CHD3-type chromatin-remodeling factor PICKLE, putative, expressed	LOC_Os06g08480.1		144 kDa	TRUE	0.019	0.07	unknown	-0.0004	0.79259175	0.0022	0.79671156	0.006	0.788028	0.0047	0.79235506	0.1044	0.81209975	0.1103	0.79360497
820	TRUE	Empty	protein|asparagine synthetase, putative, expressed	LOC_Os06g15420.1		66 kDa		0.2	-0.1	unknown	0.0151	0.883527	0.0152	0.8518837	0.0007	0.8283516	-0.1019	0.8367461	-0.1185	0.8852668	-0.1502	0.9771032
821	TRUE	Empty	protein|photosystem I iron-sulfur center, putative, expressed	LOC_Os06g46436.1		9 kDa		< 0.0001	0.91	unknown	-0.0142	0.9304625	0.0003	0.9061564	0.0032	0.89711636	1.0036	0.86953676	0.7808	0.970461	0.7129	1.0012442
822	TRUE	Empty	protein|succinyl-CoA ligase subunit alpha-2, mitochondrial precursor, putative, expressed	LOC_Os07g38970.1		34 kDa		< 0.0001	-0.18	unknown	0.0183	0.8770126	0.0171	0.8660201	0.0003	0.80560935	-0.2618	0.8075034	-0.1799	0.8182524	-0.1665	0.83689094
823	TRUE	Empty	protein|aminotransferase, classes I and II, domain containing protein, expressed	LOC_Os07g42600.1		59 kDa	TRUE	0.0008	-0.11	unknown	0.0051	0.8061104	0.0124	0.8304385	-0.0014	0.7899206	-0.1344	0.7954706	-0.1198	0.81157	-0.0575	0.83609635
824	TRUE	Empty	protein|retrotransposon protein, putative, Ty1-copia subclass, expressed	LOC_Os08g03520.1		19 kDa		0.0036	-0.37	unknown	0.0185	0.9158483	0.0107	0.8825243	0.0161	0.88674057	-0.2343	0.8967296	-0.3089	0.9632225	-0.6831	1.0524001
825	TRUE	Empty	protein|actin, putative, expressed	LOC_Os08g04280.2		48 kDa	TRUE	0.038	-0.08	unknown	0.0023	0.8380521	-0.0002	0.8377829	0.0073	0.79755	-0.0823	0.8024263	-0.1064	0.8249513	-0.1175	0.8502662
826	TRUE	Empty	protein|co-chaperone protein SBA1, putative, expressed	LOC_Os08g27070.1		23 kDa	TRUE	0.00031	-0.45	unknown	0.0314	0.96432966	0.0247	0.9536545	0.0382	0.9482373	-0.5438	0.9432696	-0.534	1.0084218	-0.5067	1.0694579
827	TRUE	Empty	protein|transketolase, putative, expressed	LOC_Os09g33500.1		40 kDa	TRUE	0.0019	-0.37	unknown	0.053	1.0619597	0.0409	0.9776234	0.0188	0.92036784	-0.4648	0.9178058	-0.498	1.0744933	-0.5112	1.4662359
828	TRUE	Empty	protein|protein transport protein, putative, expressed	LOC_Os11g29200.1		89 kDa	TRUE	0.0081	-0.07	unknown	0.0011	0.8349873	0.0399	0.89386433	-0.0022	0.8028187	-0.0926	0.8126147	-0.1044	0.8851694	-0.1006	0.88541347
829	TRUE	Empty	protein|trehalose synthase, putative, expressed	LOC_Os01g54560.1		102 kDa	TRUE	< 0.0001	-0.29	unknown	0.0091	0.8387883	0.002	0.8120148	0.0042	0.7897376	-0.2981	0.7986508	-0.3061	0.8196404	-0.283	0.84234565
830	TRUE	Empty	protein|patellin protein, putative, expressed	LOC_Os01g65380.1		66 kDa	TRUE	0.93	0.01	unknown	0.0168	0.85895365	0.0009	0.84066665	-0.0023	0.82350165	-0.0495	0.82232255	-0.0073	0.8569721	-0.0105	0.8822405
831	TRUE	Empty	protein|expressed protein	LOC_Os02g38480.1		197 kDa		< 0.0001	0.13	unknown	0.0013	0.792885	0.0038	0.7968024	-0.0058	0.790347	0.112	0.79267144	0.17	0.8015168	0.1158	0.82950085
832	TRUE	Empty	protein|aspartic proteinase nepenthesin-1 precursor, putative, expressed	LOC_Os02g48900.1		47 kDa	TRUE	0.00078	0.29	unknown	0.0131	0.93228805	0.0012	0.9315065	-0.0053	0.8634776	0.3218	0.8660906	0.2116	1.0142889	0.2933	1.1368213
833	TRUE	Empty	protein|PCNA - Putative DNA replicative polymerase clamp, expressed	LOC_Os02g56130.1		29 kDa		< 0.0001	-0.17	unknown	0.0304	0.9074617	0.0033	0.8023215	0.0026	0.79922855	-0.2044	0.8116	-0.1544	0.8257101	-0.1932	0.9229557
834	TRUE	Empty	protein|expressed protein	LOC_Os03g01710.1		154 kDa	TRUE	< 0.0001	0.25	unknown	-0.0056	0.8371429	-0.0031	0.85219675	-0.0056	0.82810676	0.3329	0.8467029	0.2234	0.83476883	0.1611	0.97415644
835	TRUE	Empty	protein|glutathione S-transferase, putative, expressed	LOC_Os03g04220.1		36 kDa		< 0.0001	-0.34	unknown	-0.0008	0.8190707	0.0117	0.8082402	0.0062	0.79234713	-0.3504	0.7966226	-0.3384	0.82158566	-0.4004	0.90111375
836	TRUE	Empty	protein|transmembrane 9 superfamily member, putative, expressed	LOC_Os03g13380.1		68 kDa	TRUE	0.023	0.04	unknown	0.0249	0.85811293	0.0101	0.830023	0.0048	0.8011202	0.0449	0.80049497	0.0305	0.8667378	0.0767	0.9664982
837	TRUE	Empty	protein|chorismate synthase 2, chloroplast precursor, putative, expressed	LOC_Os03g14990.1		47 kDa	TRUE	0.031	-0.12	unknown	0.0056	0.8452451	0.0137	0.82689315	-0.0058	0.80930054	-0.0011	0.8142212	-0.154	0.8423833	-0.2695	1.0988455
838	TRUE	Empty	protein|expressed protein	LOC_Os03g47930.1		125 kDa	TRUE	0.22	-0.06	unknown	0.0166	0.8501808	0.0125	0.816504	-0.0028	0.80843943	-0.12	0.81792206	-0.0186	0.8356813	-0.0756	0.8773339
839	TRUE	Empty	protein|FACT complex subunit SPT16, putative, expressed	LOC_Os04g25550.1		119 kDa	TRUE	< 0.0001	-0.15	unknown	-0.0043	0.83940417	0.0019	0.84084255	-0.0027	0.8180284	-0.1778	0.8311599	-0.1376	0.85611427	-0.1524	0.90360147
840	TRUE	Empty	protein|dehydrogenase, putative, expressed	LOC_Os04g42920.1		54 kDa	TRUE	0.12	0.02	unknown	0.0044	0.8231453	-0.0002	0.79795086	0.0062	0.7919886	-0.0434	0.796778	0.0342	0.8114706	0.0425	0.865494
841	TRUE	Empty	protein|potasium efflux antiporter protein, putative, expressed	LOC_Os04g58620.1		124 kDa		< 0.0001	0.12	unknown	0.0316	0.88069975	0.009	0.82889086	-0.0016	0.80420136	0.1	0.80244076	0.1031	0.8418036	0.1864	0.8565451
842	TRUE	Empty	protein|retrotransposon protein, putative, SINE subclass, expressed	LOC_Os05g04630.6		54 kDa		< 0.0001	-0.26	unknown	0.0088	0.8122868	0.0103	0.80833	-0.003	0.7926234	-0.256	0.7968299	-0.2613	0.82267773	-0.295	0.88560504
843	TRUE	Empty	protein|superoxide dismutase, mitochondrial precursor, putative, expressed	LOC_Os05g25850.1		25 kDa		0.0045	-0.24	unknown	0.0088	0.9430253	0.0115	0.8647828	-0.0022	0.82205117	-0.258	0.82900465	-0.2299	0.9025727	-0.3528	1.2830198
844	TRUE	Empty	protein|ranBP1 domain containing protein, expressed	LOC_Os05g28290.1		24 kDa	TRUE	0.0011	-0.09	unknown	-0.0017	0.85167766	0.0056	0.85015947	-0.0124	0.8098178	-0.0646	0.80232936	-0.0124	0.8489957	-0.1806	0.8802289
845	TRUE	Empty	protein|40S ribosomal protein S26, putative, expressed	LOC_Os05g39960.1 (+1)		15 kDa	TRUE	0.63	0.01	unknown	-0.0003	0.9300743	0.0022	0.9270496	0.0018	0.92262954	0.053	0.92907757	-0.0232	0.9779313	0.0051	0.98557305
846	TRUE	Empty	protein|IQ calmodulin-binding motif family protein, putative, expressed	LOC_Os05g45930.1		64 kDa	TRUE	0.27	-0.01	unknown	-0.0088	0.84441465	-0.0043	0.848832	-0.0058	0.8316164	-0.0248	0.82488674	0.0162	0.84930384	-0.0477	0.88031375
847	TRUE	Empty	protein|outer mitochondrial membrane porin, putative, expressed	LOC_Os05g45950.1		30 kDa	TRUE	0.036	-0.1	unknown	0.0388	0.9151248	0.0188	0.8891434	0.0006	0.833078	-0.0969	0.83114964	-0.1185	0.9285272	-0.1633	0.92032504
848	TRUE	Empty	protein|DJ-1 family protein, putative, expressed	LOC_Os06g34040.1		47 kDa	TRUE	< 0.0001	-0.24	unknown	0.0026	0.81922215	-0.0027	0.819604	-0.0007	0.8000709	-0.2792	0.80144984	-0.2134	0.8421533	-0.2378	0.86468184
849	TRUE	Empty	protein|1,4-alpha-glucan-branching enzyme, chloroplast precursor, putative, expressed	LOC_Os06g51084.1 (+2)		93 kDa	TRUE	0.00051	0.15	unknown	0.0197	0.83882797	0.0135	0.82720363	-0.0015	0.79193	0.1549	0.80073935	0.0756	0.8541866	0.1184	0.93059474
850	TRUE	Empty	protein|WD domain, G-beta repeat domain containing protein, expressed	LOC_Os07g03160.1		83 kDa		< 0.0001	-0.35	unknown	0.0112	0.897007	0.02	0.86032534	0.0062	0.85310215	-0.3512	0.84074485	-0.3471	0.8771348	-0.3782	1.0007379
851	TRUE	Empty	protein|ribosomal protein L24, putative, expressed	LOC_Os07g12250.1		18 kDa	TRUE	0.51	0.12	unknown	0.0039	0.82333684	0.0025	0.80294764	-0.0047	0.796554	-0.007	0.78563017	0.2579	0.8942298	0.1139	0.8402014
852	TRUE	Empty	protein|eukaryotic translation initiation factor 5A, putative, expressed	LOC_Os07g40580.1		17 kDa	TRUE	0.86	-0.01	unknown	0.0151	0.88640636	0.0259	0.8614422	0.0122	0.8545035	-0.0101	0.8613496	0.0228	0.91071075	-0.1745	0.90574116
853	TRUE	Empty	protein|pyrophosphate--fructose 6-phosphate 1-phosphotransferase subunit alpha, putative, expressed	LOC_Os08g25720.1		67 kDa	TRUE	< 0.0001	-0.35	unknown	-0.0016	0.79790676	0.0037	0.7952815	-0.0027	0.79152167	-0.3732	0.79897046	-0.3347	0.81602204	-0.3576	0.84711367
854	TRUE	Empty	protein|RNA recognition motif containing protein, putative, expressed	LOC_Os09g10760.1		27 kDa		< 0.0001	0.37	unknown	0.0178	0.82923245	-0.0028	0.8115512	0.0006	0.80491024	0.4035	0.8099747	0.3973	0.81379294	0.2793	0.8689892
855	TRUE	Empty	protein|cell division control protein 48 homolog E, putative, expressed	LOC_Os10g30580.1		90 kDa	TRUE	0.00046	-0.13	unknown	-0.0039	0.8224729	0.0002	0.81769073	-0.0037	0.81622136	-0.0954	0.8195744	-0.0738	0.8187473	-0.2226	0.9342502
856	TRUE	Empty	protein|haloacid dehalogenase-like hydrolase family protein, putative, expressed	LOC_Os11g29370.1		57 kDa		0.078	0.04	unknown	0.0066	0.8160753	0.004	0.8068592	0.0036	0.7994039	-0.0449	0.79745156	0.0508	0.8117164	0.0998	0.84310305
857	TRUE	Empty	protein|SOUL heme-binding protein, putative, expressed	LOC_Os01g11230.1		24 kDa		0.22	-0.08	unknown	0.0199	0.84909934	0.0116	0.86007106	-0.009	0.827178	-0.0448	0.82542354	-0.0871	0.87759143	-0.1061	0.93232536
858	TRUE	Empty	protein|SCD1, putative, expressed	LOC_Os01g39380.1 (+1)		138 kDa	TRUE	0.0051	0.03	unknown	0.0242	0.83960485	0.0132	0.8393707	-0.0006	0.80474067	0.0101	0.8047121	0.0104	0.8277278	0.0617	0.8649732
859	TRUE	Empty	protein|RNA recognition motif containing protein, putative, expressed	LOC_Os01g42820.2		44 kDa	TRUE	0.54	0	unknown	0.0031	0.8799837	0.0229	0.87395275	0.0236	0.8681676	-0.051	0.8587444	0.0551	0.8616333	-0.1043	0.8970533
860	TRUE	Empty	protein|expressed protein	LOC_Os01g56910.1		117 kDa		0.029	-0.05	unknown	-0.0046	0.80733836	-0.0042	0.80370134	-0.0037	0.80006135	-0.1079	0.80064857	-0.0493	0.82039386	-0.0911	0.8470867
861	TRUE	Empty	protein|peroxidase precursor, putative, expressed	LOC_Os01g73170.1		40 kDa	TRUE	< 0.0001	-1.02	unknown	0.0045	0.8869836	0.0018	0.87991816	0.0064	0.8252326	-1.0438	0.8286214	-0.9847	0.8716783	-1.0443	0.9588164
862	TRUE	Empty	protein|NAD dependent epimerase/dehydratase family protein, putative, expressed	LOC_Os01g73790.1		44 kDa		0.00028	-0.21	unknown	0.027	0.91194206	0.0286	0.918595	0.0236	0.84895927	-0.2372	0.8434289	-0.2624	0.9102576	-0.2196	1.0199414
863	TRUE	Empty	protein|mitochondrial ATP synthase precursor, putative, expressed	LOC_Os02g03860.1		27 kDa		0.0053	0.04	unknown	0.006	0.7934457	-0.0025	0.77586585	0.0075	0.7758926	0.0709	0.77056974	0.1239	0.80017483	-0.1052	0.84733814
864	TRUE	Empty	protein|GHMP kinases ATP-binding protein, putative, expressed	LOC_Os02g04840.1		110 kDa	TRUE	< 0.0001	-0.24	unknown	0.003	0.8342724	0.0038	0.82501316	0.0013	0.80700076	-0.232	0.82595557	-0.2267	0.85962677	-0.2938	0.9546869
865	TRUE	Empty	protein|plastidic ATP/ADP-transporter, putative, expressed	LOC_Os02g11740.1		68 kDa	TRUE	0.001	-0.49	unknown	0.0196	0.9367249	0.0082	0.84901035	-0.0016	0.793285	-0.3219	0.7904108	-0.6125	1.0067081	-1.0518	2.287559
866	TRUE	Empty	protein|thiamine pyrophosphate enzyme, C-terminal TPP binding domain containing protein, expressed	LOC_Os02g30630.2		69 kDa	TRUE	0.00025	-0.13	unknown	0.0054	0.8919905	0.009	0.8923557	0.0023	0.8270709	-0.1631	0.8380037	-0.1369	0.84943867	-0.1358	0.8869942
867	TRUE	Empty	protein|OsAPx8 - Thylakoid-bound Ascorbate Peroxidase encoding gene 5,8, expressed	LOC_Os02g34810.1		51 kDa	TRUE	< 0.0001	0.58	unknown	0.0106	0.8973255	0.0069	0.87713605	0.0068	0.8330597	0.63	0.82377714	0.5605	1.0202067	0.3041	1.4208776
868	TRUE	Empty	protein|tubulin/FtsZ domain containing protein, putative, expressed	LOC_Os03g01530.1		50 kDa	TRUE	< 0.0001	-0.35	unknown	0.0179	0.89836526	0.0099	0.86803144	-0.0062	0.8217656	-0.3609	0.81641644	-0.3508	0.9485099	-0.4102	0.9970895
869	TRUE	Empty	protein|methionyl-tRNA synthetase, putative, expressed	LOC_Os03g11120.1		67 kDa		< 0.0001	0.55	unknown	0.0152	0.8670355	0.0114	0.8408375	-0.0026	0.817447	0.5285	0.80307686	0.5455	0.8461396	0.5018	0.91824865
870	TRUE	Empty	protein|translocase of chloroplast 34, putative, expressed	LOC_Os03g13730.1		36 kDa		0.68	-0.02	unknown	0.0045	0.8126023	0.0026	0.8076631	0.0008	0.7921785	-0.0132	0.798511	-0.0265	0.8206615	-0.0539	0.95144653
871	TRUE	Empty	protein|peptidase, T1 family, putative, expressed	LOC_Os03g48930.1		23 kDa		0.00089	-0.1	unknown	0.0121	0.8604495	0.0115	0.8353751	0.0133	0.8225584	-0.1675	0.8378736	-0.1436	0.8436066	-0.116	0.9086923
872	TRUE	Empty	protein|white-brown complex homolog protein 12, putative, expressed	LOC_Os05g13520.1		77 kDa	TRUE	0.25	-0.05	unknown	0.0176	0.8671725	0.0178	0.84344083	-0.0061	0.79436034	-0.1184	0.8007745	-0.0794	0.8570411	-0.0111	0.8937263
873	TRUE	Empty	protein|UTP--glucose-1-phosphate uridylyltransferase, putative, expressed	LOC_Os06g48760.1		68 kDa		0.006	0.06	unknown	0.0067	0.8539172	0.0098	0.8330439	-0.0007	0.8062067	-0.0025	0.8041616	0.0497	0.8534317	0.1081	0.8584577
874	TRUE	Empty	protein|catalase isozyme B, putative, expressed	LOC_Os06g51150.1		57 kDa	TRUE	< 0.0001	-0.46	unknown	0.0251	0.942842	0.028	0.91350514	-0.0058	0.83137715	-0.4597	0.82633734	-0.5418	1.0567328	-0.6046	1.2584599
875	TRUE	Empty	protein|ribosomal protein L7Ae, putative, expressed	LOC_Os07g05580.1		15 kDa		< 0.0001	-0.21	unknown	0.0167	0.82262737	0.0082	0.8078535	-0.0019	0.7909587	-0.2026	0.792209	-0.1717	0.84574884	-0.4674	1.0046468
876	TRUE	Empty	protein|WD domain, G-beta repeat domain containing protein, expressed	LOC_Os07g14280.1		34 kDa	TRUE	< 0.0001	-0.41	unknown	0.0317	1.0058025	0.0277	0.9027633	0.0138	0.8371086	-0.4222	0.847292	-0.4309	0.9786068	-0.5458	1.1969956
877	TRUE	Empty	protein|OsSCP39 - Putative Serine Carboxypeptidase homologue, expressed	LOC_Os07g29620.1		57 kDa	TRUE	0.1	0.06	unknown	0.0348	0.9142259	0.0175	0.876675	0.011	0.86389875	0.0338	0.8820249	0.0355	0.92446196	0.0139	1.0809408
878	TRUE	Empty	protein|tryptophan synthase beta chain 1, putative, expressed	LOC_Os08g04180.1		50 kDa		< 0.0001	-0.17	unknown	0.0103	0.86099756	-0.0009	0.8354227	-0.0045	0.8252459	-0.2042	0.8140128	-0.1405	0.8664093	-0.1666	0.9468415
879	TRUE	Empty	protein|dehydrogenase, putative, expressed	LOC_Os08g29170.1		40 kDa	TRUE	< 0.0001	0.95	unknown	0.007	0.82452726	-0.0007	0.8183355	0.0014	0.79824644	0.9836	0.78408504	0.9655	0.82919747	0.8523	0.8330533
880	TRUE	Empty	protein|dehydrogenase, putative, expressed	LOC_Os09g23540.1		46 kDa	TRUE	< 0.0001	1.05	unknown	-0.003	0.8647707	0.0037	0.8431305	0.0064	0.8449931	1.0499	0.87413794	0.9795	0.82259995	1.1238	0.8339615
881	TRUE	Empty	protein|OsPDIL2-3 protein disulfide isomerase PDIL2-3, expressed	LOC_Os09g27830.1		47 kDa	TRUE	0.57	0.21	unknown	-0.004	0.9536631	-0.0011	0.9306382	-0.0188	0.88829905	0.1438	0.89127654	0.1331	1.0026387	0.2089	1.0512604
882	TRUE	Empty	protein|zinc-binding alcohol dehydrogenase domain-containing protein 2, putative, expressed	LOC_Os09g28570.1		68 kDa		< 0.0001	-0.3	unknown	0.0048	0.81131387	0.0038	0.8053638	0.0047	0.7891192	-0.315	0.7952957	-0.3264	0.8158072	-0.2365	0.8184758
883	TRUE	Empty	protein|expressed protein	LOC_Os10g21940.1		222 kDa		< 0.0001	0.2	unknown	-0.0005	0.82162833	0.0026	0.8138154	-0.0019	0.80798006	0.1474	0.819041	0.2755	0.81013995	0.1966	0.8078646
884	TRUE	Empty	protein|KIP1, putative, expressed	LOC_Os10g28610.1		231 kDa		0.12	0.01	unknown	0.0084	0.81609577	0.0076	0.82220215	0.0019	0.8122859	0.0105	0.8202628	0.0318	0.8113243	0.0048	0.8207115
885	TRUE	Empty	protein|bifunctional 3-dehydroquinate dehydratase/shikimate dehydrogenase,chloroplast precursor, putative, expressed	LOC_Os12g34874.1		57 kDa	TRUE	< 0.0001	0.14	unknown	0.0014	0.81860554	0.0063	0.80549765	0.0073	0.80943125	0.0804	0.79817945	0.1742	0.81497324	0.1824	0.84662634
886	TRUE	Empty	protein|miro, putative, expressed	LOC_Os12g37360.1		22 kDa	TRUE	0.05	-1.05	unknown	0.0022	0.7449298	0.0022	0.7449298	0.0022	0.7449298	-0.6118	0.7449298	-1.0425	0.7449298	-1.4966	0.7449298
887	TRUE	Empty	protein|transketolase, putative, expressed	LOC_Os12g42230.1		42 kDa	TRUE	0.25	0.14	unknown	0.0027	0.82604045	0.0025	0.8173791	-0.0038	0.8175358	0.0696	0.8206204	0.1723	0.8361999	0.1839	0.8352572
888	TRUE	Empty	protein|1-deoxy-D-xylulose 5-phosphate reductoisomerase, chloroplast precursor, putative, expressed	LOC_Os01g01710.1		51 kDa	TRUE	< 0.0001	0.15	unknown	0.0066	0.82356566	0.009	0.8096131	0.0059	0.80495286	0.1138	0.8026916	0.1146	0.8437941	0.1124	0.9767275
889	TRUE	Empty	protein|importin subunit alpha, putative, expressed	LOC_Os01g14950.1		58 kDa	TRUE	0.0009	0.18	unknown	0	0.8260623	-0.0035	0.834893	-0.0049	0.81083137	0.152	0.82158214	0.2181	0.83724725	0.1092	0.9258299
890	TRUE	Empty	protein|OsPDIL2-2 protein disulfide isomerase PDIL2-2, expressed	LOC_Os01g23740.1		41 kDa	TRUE	0.00029	-0.27	unknown	0.0325	0.94865084	0.0327	0.96009237	0.0019	0.81498647	-0.1389	0.8605718	-0.3461	1.0372515	-0.5096	1.6726459
891	TRUE	Empty	protein|jacalin-like lectin domain containing protein, expressed	LOC_Os01g24710.1		15 kDa		0.71	0.05	unknown	-0.021	1.0426211	-0.0114	1.0251822	-0.0116	1.0101016	0.0104	1.028266	0.0741	1.0377606	0.0658	1.0823458
892	TRUE	Empty	protein|inactive receptor kinase At2g26730 precursor, putative, expressed	LOC_Os01g42294.1		71 kDa	TRUE	0.13	0.02	unknown	0.0485	1.0016909	0.0313	0.9462112	0.0248	0.8789386	-0.0091	0.8903806	0.0419	0.94191486	-0.0547	1.0467826
893	TRUE	Empty	protein|DEAD-box ATP-dependent RNA helicase, putative, expressed	LOC_Os01g45190.1 (+1)		46 kDa	TRUE	< 0.0001	-0.18	unknown	0.0368	0.9416007	0.0205	0.89067173	0.0122	0.86525446	-0.2936	0.8729608	-0.1935	0.8844221	-0.114	0.94147927
894	TRUE	Empty	protein|hexokinase, putative, expressed	LOC_Os01g53930.1		55 kDa	TRUE	0.099	0.02	unknown	0.0299	0.8814921	0.0026	0.84403765	0.0206	0.8351482	-0.0829	0.83604425	0.0098	0.86775696	0.0557	0.89084023
895	TRUE	Empty	protein|expressed protein	LOC_Os01g56140.1		114 kDa		0.19	0.03	unknown	-0.0031	0.7993506	0.0003	0.79082066	-0.0038	0.7855017	0.0609	0.7965039	0.0708	0.80449545	-0.0376	0.8395309
896	TRUE	Empty	protein|XRN 5'-3' exonuclease N-terminus domain containing protein, expressed	LOC_Os01g65220.1		121 kDa	TRUE	0.37	-0.01	unknown	-0.0022	0.8249707	-0.0019	0.83400834	-0.0037	0.80797046	0.0225	0.817552	0.0144	0.82940453	-0.0931	1.0009092
897	TRUE	Empty	protein|OsPDIL1-4 protein disulfide isomerase PDIL1-4, expressed	LOC_Os02g01010.1		62 kDa		< 0.0001	-0.18	unknown	0.0187	0.8586632	0.0045	0.8258334	0.0124	0.80216753	-0.2149	0.79487306	-0.1752	0.85030687	-0.2389	0.8973569
898	TRUE	Empty	protein|cleavage and polyadenylation specificity factor, putative, expressed	LOC_Os02g04480.1		94 kDa		0.0019	-0.23	unknown	0.0386	0.9168755	0.0262	0.890604	0.0025	0.8418903	-0.2023	0.87093997	-0.2885	1.0077698	-0.3066	1.1402223
899	TRUE	Empty	protein|CYPRO4, putative, expressed	LOC_Os02g08190.1		70 kDa	TRUE	0.25	-0.03	unknown	-0.0129	0.83308315	-0.017	0.8246781	-0.0077	0.81497365	-0.0325	0.82906747	-0.0114	0.8267538	-0.0189	0.85655683
900	TRUE	Empty	protein|transmembrane 9 superfamily member, putative, expressed	LOC_Os02g55440.2		74 kDa	TRUE	0.2	0.03	unknown	0.006	0.9134912	-0.0024	0.8662814	-0.0105	0.84053886	-0.0028	0.841063	0.0089	1.0081112	0.0374	1.0661474
901	TRUE	Empty	protein|oxidoreductase, aldo/keto reductase family protein, putative, expressed	LOC_Os02g57240.1		36 kDa		0.00025	-0.21	unknown	0.0326	0.9244099	0.0256	0.87276024	-0.0008	0.8046515	-0.2527	0.7977203	-0.2588	0.8825415	-0.1964	0.96370393
902	TRUE	Empty	protein|ribosomal protein L5, putative, expressed	LOC_Os03g03360.1		30 kDa		< 0.0001	0.73	unknown	0.0107	0.7960419	-0.0007	0.7917176	0.0036	0.7977046	0.7122	0.78431714	0.7705	0.80053174	0.7259	0.8419731
903	TRUE	Empty	protein|adenylosuccinate synthetase, chloroplast precursor, putative, expressed	LOC_Os03g07840.1		52 kDa	TRUE	0.07	-0.07	unknown	0.0027	0.7953303	0.0037	0.795308	-0.0031	0.78610545	-0.0651	0.78907305	-0.0283	0.7980638	-0.1291	0.87533945
904	TRUE	Empty	protein|coatomer subunit gamma-1, putative, expressed	LOC_Os03g12590.1		100 kDa	TRUE	0.00056	-0.14	unknown	0.0194	0.8624049	-0.0014	0.8233829	0.004	0.816505	-0.2565	0.81702113	-0.1679	0.8394607	-0.0472	0.84884065
905	TRUE	Empty	protein|RNA recognition motif containing protein, putative, expressed	LOC_Os03g17010.1		28 kDa	TRUE	< 0.0001	-0.65	unknown	0.0166	0.95331556	0.0029	0.91117567	0.0075	0.86816514	-0.5695	0.88342947	-0.651	0.97926164	-0.8433	1.3136754
906	TRUE	Empty	protein|glucose-6-phosphate 1-dehydrogenase, chloroplast precursor, putative, expressed	LOC_Os03g20300.1		71 kDa	TRUE	< 0.0001	0.15	unknown	0.0084	0.78467745	0.0098	0.7858869	-0.0017	0.776289	0.1148	0.7740746	0.1697	0.77826244	0.1694	0.8101536
907	TRUE	Empty	protein|KH domain-containing protein, putative, expressed	LOC_Os03g25970.1		58 kDa		0.00012	-0.13	unknown	0.0149	0.84007037	0.008	0.8322217	0.0057	0.8099551	-0.1398	0.8213735	-0.1295	0.85245425	-0.1819	0.931176
908	TRUE	Empty	protein|U-box domain-containing protein, putative, expressed	LOC_Os03g31400.1		116 kDa		0.25	0	unknown	0.0157	0.81431806	0.0216	0.82650924	-0.0002	0.79533523	-0.0396	0.7874606	-0.0374	0.82288414	0.0166	0.829192
909	TRUE	Empty	protein|expressed protein	LOC_Os03g51150.1		62 kDa	TRUE	0.0091	-0.1	unknown	0.0358	0.9056078	0.0223	0.8874745	-0.0043	0.80081093	-0.1372	0.79809695	-0.1454	0.8772386	-0.1138	0.9175079
910	TRUE	Empty	protein|cysteine synthase, chloroplast/chromoplast precursor, putative, expressed	LOC_Os04g08350.2		40 kDa		0.42	-0.09	unknown	0.0212	0.8444385	0.0022	0.8168355	0.0099	0.8089539	-0.097	0.80429316	-0.1132	0.8627137	-0.2076	1.0168831
911	TRUE	Empty	protein|dehydration response related protein, putative, expressed	LOC_Os04g48230.2		72 kDa	TRUE	0.44	-0.02	unknown	-0.0036	0.80883795	0.0006	0.7977127	-0.0016	0.79882264	-0.0841	0.8044909	-0.0157	0.80373096	0.0475	0.8065605
912	TRUE	Empty	protein|expressed protein	LOC_Os05g27870.1		115 kDa		< 0.0001	-0.23	unknown	0.0034	0.8334976	0.0087	0.8257629	0.0008	0.7933704	-0.1606	0.8153097	-0.3216	0.89949834	-0.28	1.04404
913	TRUE	Empty	protein|6-phosphofructokinase, putative, expressed	LOC_Os05g44922.1		63 kDa	TRUE	< 0.0001	-0.45	unknown	0.0021	0.839426	0.0085	0.83180106	-0.0018	0.80529404	-0.4345	0.82429504	-0.4311	0.8482682	-0.4697	0.9615989
914	TRUE	Empty	protein|glucan endo-1,3-beta-glucosidase precursor, putative, expressed	LOC_Os07g35480.2		59 kDa		< 0.0001	-0.85	unknown	0.0031	0.8780162	-0.0003	0.8711998	0.0085	0.87123	-0.8623	0.883753	-0.8028	0.8982568	-0.9121	0.92890316
915	TRUE	Empty	protein|hydrolase, NUDIX family, domain containing protein, expressed	LOC_Os07g36190.1		27 kDa	TRUE	0.11	0.1	unknown	0.0253	0.8677517	0.0109	0.86589473	-0.0001	0.8151178	0.0417	0.8131749	0.0245	0.92708	0.1427	0.97331446
916	TRUE	Empty	protein|stomatin-like protein 2, putative, expressed	LOC_Os08g06200.1		42 kDa		< 0.0001	-0.24	unknown	0.009	0.9184131	0.0209	0.8627621	0.0016	0.82338214	-0.2769	0.8163324	-0.2315	0.8421813	-0.2396	0.9524262
917	TRUE	Empty	protein|adenylate kinase family protein, putative, expressed	LOC_Os08g19140.1		67 kDa	TRUE	< 0.0001	0.55	unknown	0.0046	0.80677223	0.0001	0.81538856	-0.001	0.8111186	0.5333	0.80427426	0.4877	0.7990977	0.6426	0.80191195
918	TRUE	Empty	protein|decarboxylase, putative, expressed	LOC_Os08g36320.3		56 kDa	TRUE	< 0.0001	-0.31	unknown	0.0064	0.8337359	0.0057	0.8003825	0.0005	0.7871067	-0.3369	0.7881189	-0.3304	0.8948691	-0.3746	1.0810283
919	TRUE	Empty	protein|chlorophyll A-B binding protein, putative, expressed	LOC_Os09g17740.1		28 kDa	TRUE	0.00035	0.85	unknown	0.0083	0.9049369	-0.0028	0.91886026	0.0065	0.8934813	0.6995	0.90157473	0.8839	0.9942016	1.0277	1.0070101
920	TRUE	Empty	protein|cytochrome P450, putative, expressed	LOC_Os09g26960.1		58 kDa	TRUE	0.086	0.04	unknown	0.0058	0.82890314	-0.0058	0.81594014	-0.0029	0.79435617	0.0123	0.7915064	0.0293	0.8343976	0.0558	0.885989
921	TRUE	Empty	protein|DnaK family protein, putative, expressed	LOC_Os09g31486.1		73 kDa	TRUE	< 0.0001	-0.53	unknown	0.0114	0.88642174	0.0004	0.84096366	0.0193	0.8442819	-0.4451	0.89918286	-0.5288	0.8530664	-0.7436	1.1037488
922	TRUE	Empty	protein|peptidase, T1 family, putative, expressed	LOC_Os09g33986.1 (+1)		28 kDa		< 0.0001	-0.2	unknown	0.0119	0.8542591	-0.0009	0.79791605	0.0047	0.7883777	-0.281	0.7955742	-0.1417	0.8073396	-0.1728	0.82315737
923	TRUE	Empty	protein|ribonuclease T2 family domain containing protein, expressed	LOC_Os09g36680.1		28 kDa		< 0.0001	-0.82	unknown	0.0173	0.8394791	0.0142	0.8280385	0.0032	0.7945726	-0.8084	0.7942508	-0.8431	0.8523786	-0.8849	0.9170591
924	TRUE	Empty	protein|SAP domain containing protein, expressed	LOC_Os10g32540.1		100 kDa		0.034	0.09	unknown	0.0201	0.8675774	0.0095	0.8696312	0.007	0.8278982	0.0254	0.82872427	0.064	0.84448165	0.1365	0.85601676
925	TRUE	Empty	protein|peptidase, M24 family protein, putative, expressed	LOC_Os10g36470.2		44 kDa		< 0.0001	-0.18	unknown	0.0069	0.9121311	0.0048	0.8291301	0.001	0.8131461	-0.2467	0.8141306	-0.1884	0.8730344	-0.2688	0.9827291
926	TRUE	Empty	protein|glutathione S-transferase, putative, expressed	LOC_Os10g38580.1		26 kDa	TRUE	0.61	-0.04	unknown	0.0098	0.803503	0.004	0.78727937	-0.0055	0.7770523	-0.0871	0.78056514	-0.0339	0.8017791	-0.0121	0.8636336
927	TRUE	Empty	protein|aldehyde dehydrogenase, putative, expressed	LOC_Os11g08300.1		53 kDa	TRUE	< 0.0001	-0.44	unknown	0.0191	0.893306	0.0156	0.8702197	0.0052	0.8348351	-0.4729	0.8404962	-0.4369	0.8804622	-0.5174	0.9644507
928	TRUE	Empty	protein|aspartyl/glutamyl-tRNA amidotransferase subunit B, putative, expressed	LOC_Os11g34210.2		60 kDa		< 0.0001	0.17	unknown	0.0132	0.8099773	0.0213	0.83342654	-0.0043	0.7962631	0.205	0.80182743	0.2085	0.84549594	0.139	0.8762837
929	TRUE	Empty	protein|UDP-glucoronosyl/UDP-glucosyl transferase, putative, expressed	LOC_Os11g38650.1		53 kDa		0.00053	0.09	unknown	0.0113	0.8522314	0.022	0.83611155	0.0003	0.8133662	0.0499	0.8101195	0.088	0.83915627	0.1298	0.8847383
930	TRUE	Empty	protein|auxilin, putative, expressed	LOC_Os12g36180.1		102 kDa	TRUE	0.0011	-0.12	unknown	0.0077	0.844339	0.0083	0.84430057	-0.0044	0.8310424	-0.1516	0.8305384	0.0042	0.85889333	-0.251	0.9386232
931	TRUE	Empty	protein|fructose-bisphospate aldolase isozyme, putative, expressed	LOC_Os01g02880.1		42 kDa	TRUE	< 0.0001	-0.57	unknown	0.0184	0.9461395	0.0217	0.90152466	-0.0008	0.802581	-0.5171	0.8147147	-0.6714	1.0767434	-0.7084	1.3048885
932	TRUE	Empty	protein|OsFtsH4 FtsH protease, homologue of AtFtsH4, expressed	LOC_Os01g39250.1		77 kDa	TRUE	0.11	-0.06	unknown	-0.0051	0.80261713	0.0067	0.80416346	0.0044	0.79472035	-0.1037	0.8034057	-0.032	0.80172676	-0.0374	0.79661995
933	TRUE	Empty	protein|suppressor of G2 allele of SKP1, putative, expressed	LOC_Os01g43540.1		41 kDa		< 0.0001	-0.27	unknown	0.0267	0.8709007	0.0257	0.8450039	0.0111	0.81925786	-0.2888	0.8366258	-0.2753	0.8614392	-0.3941	1.0432682
934	TRUE	Empty	protein|peptidase, T1 family, putative, expressed	LOC_Os02g04100.1		30 kDa		0.00018	-0.1	unknown	0.0183	0.8579099	0.0059	0.8380777	-0.0024	0.7935828	-0.1729	0.80180293	-0.0963	0.8344014	-0.1702	0.84235096
935	TRUE	Empty	protein|chlorophyll A-B binding protein, putative, expressed	LOC_Os02g10390.1 (+1)		29 kDa		< 0.0001	1.04	unknown	0.0139	0.88111925	0.0087	0.8524599	-0.0032	0.8458553	1.0257	0.82796067	1.0068	0.8559198	1.0934	0.91946304
936	TRUE	Empty	protein|expressed protein	LOC_Os02g10790.1		140 kDa	TRUE	0.79	-0.04	unknown	-0.0015	0.8106285	0.0059	0.8028743	0.0026	0.7988652	-0.068	0.80277216	-0.0467	0.81774515	0.0021	0.8596132
937	TRUE	Empty	protein|BAH domain containing protein, putative, expressed	LOC_Os02g50840.2		178 kDa	TRUE	0.0046	0.11	unknown	0.0029	0.82332903	0.0008	0.818079	-0.0026	0.8256382	0.1012	0.8074814	0.1826	0.80967224	0.0251	0.80865115
938	TRUE	Empty	protein|pheophorbide a oxygenase, chloroplast precursor, putative, expressed	LOC_Os02g54980.1		60 kDa		0.8	-0.01	unknown	0.0159	0.84243375	0.0142	0.8418304	0.0013	0.8053931	0.0251	0.8101036	-0.0781	0.9078637	-0.1377	1.0177814
939	TRUE	Empty	protein|COBW domain containing protein, putative, expressed	LOC_Os02g55630.1		49 kDa		0.56	-0.02	unknown	0.0211	0.84310794	0.0067	0.811065	0.0033	0.80546266	-0.0413	0.8081842	-0.0506	0.82974553	-0.0216	0.92877126
940	TRUE	Empty	protein|T-complex protein, putative, expressed	LOC_Os03g04970.1		61 kDa	TRUE	< 0.0001	-0.27	unknown	0.0139	0.8379887	0.0013	0.8142659	0.0001	0.7888939	-0.2928	0.7895974	-0.2363	0.85385257	-0.3724	0.9434802
941	TRUE	Empty	protein|pre-mRNA-processing factor 39, putative, expressed	LOC_Os03g11200.1		87 kDa		0.5	0.09	unknown	-0.0049	0.8184858	-0.0089	0.80781996	-0.0093	0.80945575	0.0735	0.8051529	0.1383	0.8064587	0.069	0.82355434
942	TRUE	Empty	protein|ribosomal protein L4, putative, expressed	LOC_Os03g15870.1		35 kDa		0.0023	0.27	unknown	0.0035	0.873288	0.0018	0.8537137	-0.0006	0.83578545	0.3701	0.8455057	0.1349	1.0229337	0.1508	1.0531512
943	TRUE	Empty	protein|LTPL52 - Protease inhibitor/seed storage/LTP family protein precursor, expressed	LOC_Os03g26820.1		17 kDa	TRUE	< 0.0001	-0.81	unknown	0.037	1.1208166	0.0485	1.1674391	0.0319	1.0078236	-0.858	1.1306028	-0.9787	1.2518368	-0.9062	1.124493
944	TRUE	Empty	protein|MA3 domain containing protein, expressed	LOC_Os04g40660.1		73 kDa	TRUE	0.82	-0.03	unknown	0.004	0.82114756	-0.0015	0.8185796	-0.0011	0.8022172	-0.0729	0.8141385	-0.0081	0.82267773	-0.0224	0.8614728
945	TRUE	Empty	protein|polyadenylate-binding protein, putative, expressed	LOC_Os04g42600.1		71 kDa	TRUE	< 0.0001	-0.23	unknown	0.0044	0.8458575	0.0013	0.83905685	0.0072	0.81536734	-0.2608	0.8286191	-0.2157	0.8719733	-0.2452	0.9078877
946	TRUE	Empty	protein|oryzain alpha chain precursor, putative, expressed	LOC_Os04g55650.1 (+1)		28 kDa	TRUE	< 0.0001	-0.27	unknown	0.0114	0.8558212	0.0126	0.83032584	-0.0024	0.7920468	-0.2698	0.79331696	-0.2341	0.8547628	-0.3152	0.9075615
947	TRUE	Empty	protein|alpha-1,4-glucan-protein synthase, putative, expressed	LOC_Os04g56520.1		39 kDa	TRUE	< 0.0001	-0.18	unknown	0.0103	0.83332545	0.0052	0.8220355	0.0065	0.79419017	-0.2497	0.7943515	-0.203	0.8115228	-0.1056	0.8511734
948	TRUE	Empty	protein|cupin domain containing protein, expressed	LOC_Os05g02520.1		38 kDa	TRUE	< 0.0001	-0.11	unknown	0.0062	0.8072975	-0.0003	0.8159949	-0.0028	0.8150699	-0.1425	0.80834603	-0.1156	0.8351294	-0.0909	0.8266406
949	TRUE	Empty	protein|protein kinase, putative, expressed	LOC_Os05g04520.1		39 kDa	TRUE	0.32	0.03	unknown	0.0092	0.8565949	0.0192	0.85242015	-0.0014	0.8114519	0.0388	0.833741	-0.0373	0.8628612	-0.0347	0.9947714
950	TRUE	Empty	protein|ATKINESIN-13A/KINESIN-13A, putative, expressed	LOC_Os05g06280.1		122 kDa	TRUE	0.0054	-0.15	unknown	0.0085	0.86035424	0.0088	0.83346224	-0.0041	0.8114853	-0.0788	0.82524747	-0.2075	0.9084764	-0.219	0.9948485
951	TRUE	Empty	protein|6PF-2-K/Fru-2,6-P2ASE liver isozyme, putative, expressed	LOC_Os05g07130.2		85 kDa	TRUE	< 0.0001	0.26	unknown	0.0182	0.8438162	0.003	0.83897805	0.0022	0.8171484	0.272	0.81102103	0.2889	0.8486749	0.2751	0.85428363
952	TRUE	Empty	protein|glyoxalase family protein, putative, expressed	LOC_Os05g14194.1		39 kDa	TRUE	0.0022	-0.31	unknown	0.0113	0.85944384	0.0079	0.8344626	-0.0001	0.8054538	-0.2779	0.8010465	-0.4428	0.9747295	-0.4441	1.4583966
953	TRUE	Empty	protein|ZOS5-06 - C2H2 zinc finger protein, expressed	LOC_Os05g19970.1		94 kDa	TRUE	0.00084	-0.11	unknown	0.0128	0.8361167	0.001	0.820786	-0.0018	0.81667113	-0.1374	0.8135153	-0.0529	0.8132509	-0.1373	0.85528725
954	TRUE	Empty	protein|anthranilate phosphoribosyltransferase, putative, expressed	LOC_Os05g30750.4		89 kDa	TRUE	0.003	-0.08	unknown	0.0114	0.8133552	-0.0034	0.7962127	0.0011	0.7958603	-0.1238	0.7987657	-0.1376	0.8097722	-0.0273	0.81014496
955	TRUE	Empty	protein|chloroplastic group IIA intron splicing facilitator CRS1, chloroplast precursor, putative, expressed	LOC_Os05g47850.1		90 kDa		0.91	-0.04	unknown	0.0084	0.81668305	-0.0018	0.8067997	-0.0004	0.79398274	-0.0144	0.80304855	-0.0515	0.85565585	-0.0425	0.86940795
956	TRUE	Empty	protein|hypersensitive-induced response protein, putative, expressed	LOC_Os05g51420.1		33 kDa	TRUE	< 0.0001	-0.71	unknown	0.0443	1.0681837	0.0492	1.0373163	0.0231	0.90607077	-0.7809	0.91298056	-0.6947	0.9823494	-0.7412	1.0785015
957	TRUE	Empty	protein|3-phosphoshikimate 1-carboxyvinyltransferase, chloroplast precursor, putative, expressed	LOC_Os06g04280.1		54 kDa		0.1	-0.05	unknown	0.0034	0.8034349	-0.0037	0.803668	-0.0008	0.7914191	-0.0576	0.7950236	-0.1047	0.82979864	-0.1492	0.92201006
958	TRUE	Empty	protein|peroxiredoxin, putative, expressed	LOC_Os06g09610.1		29 kDa		< 0.0001	0.66	unknown	0.0328	0.90115905	0.0277	0.90094674	-0.0054	0.818657	0.6574	0.8160154	0.6425	0.8612049	0.4611	0.9101233
959	TRUE	Empty	protein|UDP-glucoronosyl and UDP-glucosyl transferase domain containing protein, expressed	LOC_Os06g18010.1		49 kDa	TRUE	< 0.0001	-1.07	unknown	0.0133	0.9301177	0.005	0.91921127	0.021	0.9117659	-1.1383	0.9134749	-1.1168	0.9109355	-1.0874	0.9685432
960	TRUE	Empty	protein|TKL_IRAK_CrRLK1L-1.14 - The CrRLK1L-1 subfamily has homology to the CrRLK1L homolog, expressed	LOC_Os06g22810.1		94 kDa	TRUE	0.033	-0.03	unknown	0.0588	1.0131397	0.0206	0.887131	0.0016	0.82308835	-0.0594	0.8447727	-0.0618	0.96599716	-0.0855	1.2874867
961	TRUE	Empty	protein|phosphoglycerate kinase protein, putative, expressed	LOC_Os06g45710.1		42 kDa	TRUE	0.058	-0.04	unknown	0.0069	0.8108229	0.0016	0.81607383	-0.0056	0.7976771	-0.1015	0.80728036	-0.0363	0.8236162	-0.0655	0.9149328
962	TRUE	Empty	protein|expressed protein	LOC_Os06g45830.1		91 kDa	TRUE	0.093	0.04	unknown	0.0023	0.83704114	0.001	0.8013477	0.0041	0.79585874	0.0481	0.80937076	0.0717	0.8520177	0.0004	0.875721
963	TRUE	Empty	protein|UDP-glucoronosyl and UDP-glucosyl transferase domain containing protein, expressed	LOC_Os07g32630.1		52 kDa	TRUE	0.85	0.01	unknown	0.008	0.8346296	0.0109	0.81450415	0.0024	0.8108115	-0.0122	0.81726974	0.064	0.83629507	-0.0414	0.8662882
964	TRUE	Empty	protein|beta-amylase, putative, expressed	LOC_Os07g35940.1		55 kDa	TRUE	< 0.0001	-0.71	unknown	0.0104	0.88074386	0.0075	0.8736451	-0.0007	0.85404205	-0.7129	0.8764175	-0.7143	0.87779915	-0.6911	0.889345
965	TRUE	Empty	protein|PPR repeat domain containing protein, putative, expressed	LOC_Os07g40800.1		69 kDa		0.074	-0.05	unknown	0.0034	0.79836786	0.0077	0.7957145	-0.0066	0.78783625	-0.119	0.79258204	-0.0604	0.8043679	0.0046	0.81331545
966	TRUE	Empty	protein|NAP1, putative, expressed	LOC_Os08g43130.1		152 kDa		< 0.0001	0.19	unknown	0.0026	0.8158553	-0.0045	0.8061353	0.0001	0.81037664	0.1677	0.8288144	0.1834	0.83075875	0.1561	0.89309144
967	TRUE	Empty	protein|ubiquitin-protein ligase 1, putative, expressed	LOC_Os09g07900.1		400 kDa	TRUE	0.081	0.06	unknown	-0.0074	0.813217	-0.0007	0.80886537	0.0069	0.8104014	0.0058	0.81531924	0.1223	0.82234424	0.0636	0.8171276
968	TRUE	Empty	protein|transmembrane 9 superfamily member, putative, expressed	LOC_Os09g38530.1		74 kDa	TRUE	0.16	-0.02	unknown	0.0106	0.8617222	0.017	0.83882123	-0.0029	0.7999474	-0.0969	0.79928064	-0.0766	0.888814	0.0045	0.9122735
969	TRUE	Empty	protein|phosphoglucomutase, putative, expressed	LOC_Os10g11140.1		66 kDa		0.014	0.03	unknown	0.0357	0.992423	0.0197	0.87208897	0.0164	0.87722194	-0.0206	0.8653462	0.0498	0.9159243	-0.0659	1.0619055
970	TRUE	Empty	protein|senescence-induced receptor-like serine/threonine-protein kinase precursor, putative, expressed	LOC_Os12g01200.1		102 kDa	TRUE	< 0.0001	0.22	unknown	0.0044	0.79649204	-0.0008	0.7994931	0.0015	0.8035153	0.2045	0.80580604	0.2491	0.79935724	0.1956	0.84650224
971	TRUE	Empty	protein|vesicle tethering family protein, putative, expressed	LOC_Os12g35360.1		102 kDa	TRUE	< 0.0001	0.16	unknown	-0.0158	0.8351174	-0.013	0.8272938	-0.0125	0.8258189	0.1244	0.82440037	0.1985	0.8238014	0.1835	0.82555777
972	TRUE	Empty	protein|rhodanese-like domain containing protein, putative, expressed	LOC_Os12g41500.1		43 kDa		< 0.0001	-0.31	unknown	0.0205	0.85669327	0.0049	0.831358	-0.0038	0.7833134	-0.2865	0.7928849	-0.3109	0.83688366	-0.3836	0.9079987
973	TRUE	Empty	protein|ras-related protein, putative, expressed	LOC_Os01g08450.1		28 kDa	TRUE	0.19	-0.06	unknown	0.0083	0.7903295	0.0005	0.78757066	0.0071	0.7830062	-0.0765	0.7855417	-0.0843	0.8002646	-0.0132	0.81604373
974	TRUE	Empty	protein|PUR ALPHA-1, putative, expressed	LOC_Os01g15600.1		33 kDa		0.18	0.01	unknown	-0.0015	0.7936308	0.0017	0.7972754	0.0057	0.7987775	0.0245	0.7936308	0.064	0.8152704	-0.0509	0.8475339
975	TRUE	Empty	protein|rhodanese-like domain containing protein, putative, expressed	LOC_Os01g67120.1		65 kDa	TRUE	< 0.0001	0.79	unknown	0.0041	0.8506593	-0.0019	0.8279056	0.0045	0.8157652	0.7407	0.8176702	0.7757	0.8347227	0.8169	0.89543647
976	TRUE	Empty	protein|AMP-binding domain containing protein, expressed	LOC_Os02g08100.1		60 kDa	TRUE	0.0047	0.03	unknown	0.0462	0.9840684	0.0191	0.91504204	-0.0028	0.83466476	0.0394	0.8332845	-0.0398	1.0100968	0.0249	1.0242112
977	TRUE	Empty	protein|fumarylacetoacetase, putative, expressed	LOC_Os02g10310.1		47 kDa		< 0.0001	-0.26	unknown	0.0054	0.8292568	0.0167	0.8193547	0.0089	0.803772	-0.2637	0.80298334	-0.2422	0.8233586	-0.2875	0.87689567
978	TRUE	Empty	protein|dihydrodipicolinate reductase, putative, expressed	LOC_Os02g24020.1		37 kDa	TRUE	0.0008	-0.16	unknown	0.022	0.8629747	0.0114	0.832302	0.0018	0.7818264	-0.1447	0.7877743	-0.1983	0.8827557	-0.2778	1.010574
979	TRUE	Empty	protein|GAMM1 protein-like, putative, expressed	LOC_Os02g46150.1		43 kDa		0.96	0.02	unknown	0.0023	0.8253786	0.0053	0.81161785	0.0049	0.80266434	-0.0124	0.8013496	0.0343	0.82341385	0.0433	0.8363535
980	TRUE	Empty	protein|multidrug resistance protein, putative, expressed	LOC_Os02g46680.1		139 kDa	TRUE	< 0.0001	0.1	unknown	0.0011	0.78426194	-0.0001	0.7885863	0.0022	0.79317623	0.0616	0.7951166	0.1385	0.7916128	0.1206	0.8025631
981	TRUE	Empty	protein|arsenate reductase, putative, expressed	LOC_Os02g49680.1		39 kDa		< 0.0001	1.05	unknown	0.0143	0.96023756	0.0069	0.92769605	-0.0011	0.8667651	1.0688	0.88883156	1.0478	0.95031834	0.9498	1.03222
982	TRUE	Empty	protein|hydrolase, NUDIX family, domain containing protein, expressed	LOC_Os02g55030.1		87 kDa		0.017	0.01	unknown	-0.0005	0.79024947	0.007	0.779964	-0.0011	0.77769524	-0.0252	0.77656704	0.0334	0.80813015	0.039	0.80274355
983	TRUE	Empty	protein|PIR, putative, expressed	LOC_Os03g05020.1		135 kDa		0.00085	0.09	unknown	0.0005	0.82758856	-0.0074	0.8173595	-0.0046	0.8060536	0.067	0.81813383	0.0573	0.8293613	0.0633	0.9875748
984	TRUE	Empty	protein|h/ACA ribonucleoprotein complex subunit 4, putative, expressed	LOC_Os03g25450.1		65 kDa	TRUE	0.039	-0.1	unknown	-0.003	0.8120106	-0.001	0.8151231	-0.0065	0.82086635	-0.1564	0.820269	-0.0235	0.8106092	-0.1289	0.8273648
985	TRUE	Empty	protein|semialdehyde dehydrogenase, NAD binding domain containing protein, putative, expressed	LOC_Os03g42110.1		45 kDa		0.086	-0.13	unknown	0.0182	0.8364886	0.0016	0.8015274	-0.0035	0.79140705	-0.1087	0.7970369	-0.1029	0.8578172	-0.1819	0.94038165
986	TRUE	Empty	protein|CBS domain containing membrane protein, putative, expressed	LOC_Os03g52690.1 (+1)		25 kDa		< 0.0001	-0.35	unknown	0.0201	0.8615672	0.0072	0.8369474	-0.0044	0.8257101	-0.3745	0.8114737	-0.3046	0.8453802	-0.5137	0.997219
987	TRUE	Empty	protein|YT521-B-like family domain containing protein, expressed	LOC_Os03g53670.1 (+1)		72 kDa	TRUE	< 0.0001	0.13	unknown	-0.0037	0.81405663	0.0057	0.8260046	0.0056	0.7991736	0.1667	0.7963992	0.1497	0.8095649	0.0913	0.8000178
988	TRUE	Empty	protein|AGC_PVPK_like_kin82y.10 - ACG kinases include homologs to PKA, PKG and PKC, expressed	LOC_Os04g23890.1		100 kDa	TRUE	< 0.0001	0.37	unknown	0.0126	0.8401924	0.0052	0.81067914	0.0028	0.803268	0.398	0.81183666	0.3902	0.81839395	0.2721	0.86213416
989	TRUE	Empty	protein|oxidoreductase, aldo/keto reductase family protein, putative, expressed	LOC_Os04g26910.1		38 kDa	TRUE	< 0.0001	-0.25	unknown	0.0005	0.8176625	0.0069	0.81456184	-0.0041	0.80475444	-0.2239	0.8039633	-0.2456	0.8790182	-0.3939	0.9278569
990	TRUE	Empty	protein|cleft lip and palate transmembrane protein 1, putative, expressed	LOC_Os04g36050.1		70 kDa		0.0075	-0.09	unknown	0.0202	0.8423687	0.0099	0.8199954	-0.0061	0.80654013	-0.1295	0.80234426	-0.0592	0.813952	-0.1091	0.8571006
991	TRUE	Empty	protein|expressed protein	LOC_Os04g44560.1		38 kDa	TRUE	0.9	-0.06	unknown	0.0147	0.85172486	-0.0006	0.8086367	-0.0065	0.8008379	-0.0756	0.80857223	-0.0383	0.83448535	-0.0593	0.92570055
992	TRUE	Empty	protein|ABC transporter, ATP-binding protein, putative, expressed	LOC_Os05g01700.1		127 kDa	TRUE	0.46	-0.04	unknown	0.0102	0.8374597	0.0212	0.89916617	-0.0002	0.80648226	-0.0121	0.8047755	-0.1321	0.8676141	-0.0291	0.9453069
993	TRUE	Empty	protein|serine/threonine protein phosphatase, putative, expressed	LOC_Os05g05240.2		96 kDa	TRUE	0.0056	-0.12	unknown	-0.0004	0.8294602	0.0078	0.8195505	0.0008	0.8015909	0.0623	0.8599591	-0.0893	0.8085336	-0.4579	1.3484476
994	TRUE	Empty	protein|annexin, putative, expressed	LOC_Os05g31750.1		35 kDa		< 0.0001	-0.57	unknown	0.015	0.86676455	0.0179	0.8564425	0.0043	0.81667864	-0.5333	0.8221808	-0.6291	1.0266588	-0.6512	1.1543027
995	TRUE	Empty	protein|CGMC_MAPKCMGC_2_ERK.12 - CGMC includes CDA, MAPK, GSK3, and CLKC kinases, expressed	LOC_Os06g06090.1		45 kDa	TRUE	0.017	0.06	unknown	0.0255	0.88534504	0.0017	0.8470413	0.0105	0.81655484	0.0031	0.82682097	0.0579	0.8307146	0.0912	0.90845734
996	TRUE	Empty	protein|pantothenate kinase, putative, expressed	LOC_Os09g36270.1		99 kDa		0.027	0.05	unknown	0.0071	0.78809875	0.0003	0.7946647	-0.0073	0.78577447	-0.0395	0.78787977	0.0813	0.7921287	0.0836	0.80307615
997	TRUE	Empty	protein|methyltransferase, putative, expressed	LOC_Os10g33720.3		70 kDa	TRUE	0.45	-0.03	unknown	0.0034	0.81225055	-0.0042	0.8213416	-0.0014	0.7981542	-0.08	0.8011064	-0.0057	0.81661475	0	0.8733851
998	TRUE	Empty	protein|SKP1-like protein 1B, putative, expressed	LOC_Os11g26910.1		19 kDa	TRUE	0.85	-0.04	unknown	0.0482	0.98287416	0.0275	0.9239031	0.031	0.9143733	-0.1529	0.9322324	-0.0268	0.9150385	-0.1421	0.9618263
999	TRUE	Empty	protein|OsAPx6 - Stromal Ascorbate Peroxidase encoding gene 5,8, expressed	LOC_Os12g07820.1		34 kDa	TRUE	0.00069	-0.12	unknown	0.0026	0.85422266	-0.0038	0.84556836	0.0008	0.84073	-0.0833	0.8234128	-0.0807	0.88892823	-0.2716	0.9682275
1000	TRUE	Empty	protein|expressed protein	LOC_Os12g13150.1		276 kDa	TRUE	0.00092	0.11	unknown	-0.002	0.7965947	-0.0012	0.7926639	0.0021	0.789325	0.046	0.79153043	0.1695	0.8022082	0.1232	0.7919021
1001	TRUE	Empty	protein|salt stress root protein RS1, putative, expressed	LOC_Os01g13210.1		22 kDa		< 0.0001	0.74	unknown	0.0165	0.89970666	0.0332	0.9074952	0.0143	0.84121567	0.8446	0.8091441	0.7921	0.9108955	0.4822	0.99720657
1002	TRUE	Empty	protein|bacterial transferase hexapeptide domain containing protein, expressed	LOC_Os01g18070.1		28 kDa		< 0.0001	-0.41	unknown	0.0121	0.91178256	0.0051	0.87372863	0.0068	0.834452	-0.4071	0.8460599	-0.3418	0.9526472	-0.6695	1.0541893
1003	TRUE	Empty	protein|peroxidase precursor, putative, expressed	LOC_Os01g22230.1		38 kDa	TRUE	< 0.0001	-0.65	unknown	0.0693	1.0963005	0.0153	0.9335448	0.0084	0.8874492	-0.6376	0.8722627	-0.6136	1.0535841	-0.7909	1.2478231
1004	TRUE	Empty	protein|ubiquitin carboxyl-terminal hydrolase 6, putative, expressed	LOC_Os01g36930.1		53 kDa	TRUE	0.016	-0.05	unknown	-0.0042	0.79629105	-0.0051	0.7982622	0.0039	0.7903111	-0.0817	0.81211716	0.0132	0.8290744	-0.0735	0.81040084
1005	TRUE	Empty	protein|neutral ceramidase precursor, putative, expressed	LOC_Os01g43520.2		87 kDa		< 0.0001	-0.32	unknown	0.0064	0.807976	-0.0023	0.7987603	-0.0024	0.78984433	-0.3187	0.79265916	-0.3334	0.8353846	-0.4045	0.9425754
1006	TRUE	Empty	protein|acyl-desaturase, chloroplast precursor, putative, expressed	LOC_Os01g69080.1		45 kDa	TRUE	0.8	-0.06	unknown	0.0013	0.8132548	0.0054	0.80579597	0	0.7953553	-0.0959	0.79911494	-0.06	0.8139052	-0.026	0.8111516
1007	TRUE	Empty	protein|uridine 5-monophosphate synthase, putative, expressed	LOC_Os01g72240.1		51 kDa	TRUE	< 0.0001	-0.2	unknown	0.0128	0.8517454	0.011	0.83138454	0.0121	0.8036627	-0.2684	0.80260664	-0.2403	0.88543767	-0.2457	1.0354885
1008	TRUE	Empty	protein|tetratricopeptide repeat domain containing protein, expressed	LOC_Os02g01030.1 (+1)		44 kDa		< 0.0001	-0.3	unknown	0.0361	0.8951476	0.0205	0.8980698	0.0357	0.8914439	-0.2861	0.8891134	-0.2576	0.9365775	-0.4687	0.98667425
1009	TRUE	Empty	protein|T-complex protein, putative, expressed	LOC_Os02g01280.1		64 kDa	TRUE	< 0.0001	-0.18	unknown	0.0049	0.8531225	0	0.81526273	0.0047	0.8056893	-0.1684	0.80487853	-0.1755	0.86001354	-0.2585	0.9829807
1010	TRUE	Empty	protein|aldehyde dehydrogenase, putative, expressed	LOC_Os02g07760.1		56 kDa		0.031	-0.11	unknown	0.0091	0.82685727	-0.0039	0.8062712	-0.0052	0.84443974	-0.1274	0.79358995	-0.1693	0.85115814	-0.068	0.8626914
1011	TRUE	Empty	protein|60S ribosomal protein L27a-3, putative, expressed	LOC_Os02g07890.2		16 kDa	TRUE	0.07	-0.17	unknown	0.0168	0.87484705	0.022	0.86576855	-0.0046	0.8033722	-0.252	0.7999093	-0.1916	0.929757	-0.248	0.97653687
1012	TRUE	Empty	protein|ACT domain containing protein, expressed	LOC_Os02g39570.1 (+1)		52 kDa	TRUE	< 0.0001	-0.29	unknown	-0.0009	0.8466348	0.0055	0.8269857	-0.0016	0.8102546	-0.3585	0.8073642	-0.2772	0.817792	-0.2602	0.857995
1013	TRUE	Empty	protein|SKIP/SNW domain containing protein, expressed	LOC_Os02g52250.1		67 kDa		0.97	-0.01	unknown	-0.0085	0.8118418	0.0027	0.8135426	0.0065	0.8041468	-0.0085	0.802279	0.1079	0.81512594	-0.1233	0.81414235
1014	TRUE	Empty	protein|KH domain containing protein, putative, expressed	LOC_Os02g57640.1		37 kDa		< 0.0001	-0.39	unknown	0.0358	0.92111915	0.0182	0.88956183	0.0234	0.8476005	-0.3707	0.84286225	-0.4016	0.9457191	-0.4324	1.0042468
1015	TRUE	Empty	protein|transcription factor BTF3, putative, expressed	LOC_Os03g01910.1		19 kDa	TRUE	< 0.0001	-0.75	unknown	0.0469	1.0692667	0.0324	1.0158616	0.0575	1.0461649	-0.8274	1.0373759	-0.7814	1.0099951	-0.9352	1.0661991
1016	TRUE	Empty	protein|ribonuclease protein, putative, expressed	LOC_Os03g03710.1		103 kDa		0.015	-0.12	unknown	0.0314	0.88875186	0.0051	0.8610205	0.0004	0.82429796	-0.0948	0.8438824	-0.2081	0.8896009	-0.1617	1.0186582
1017	TRUE	Empty	protein|anthranilate synthase component I-1, chloroplast precursor, putative, expressed	LOC_Os03g15780.1 (+1)		67 kDa	TRUE	< 0.0001	-0.21	unknown	-0.0013	0.84123725	0.0014	0.8279079	0.0012	0.82599384	-0.2062	0.840823	-0.1526	0.8440624	-0.2545	0.91579705
1018	TRUE	Empty	protein|argininosuccinate lyase, putative, expressed	LOC_Os03g19280.1		57 kDa	TRUE	0.00076	-0.11	unknown	0.0058	0.80886674	0.0057	0.804225	-0.0008	0.8074261	-0.166	0.8026244	-0.0942	0.8149659	-0.0731	0.82050157
1019	TRUE	Empty	protein|vacuolar-sorting receptor precursor, putative, expressed	LOC_Os03g21720.1		70 kDa	TRUE	< 0.0001	-0.25	unknown	0.0101	0.8094693	-0.001	0.8003979	0.0042	0.79928726	-0.2331	0.80536014	-0.2168	0.81376714	-0.2953	0.85878694
1020	TRUE	Empty	protein|threonine dehydratase biosynthetic, chloroplast precursor, putative, expressed	LOC_Os03g50510.1		66 kDa		0.0004	-0.14	unknown	0.0081	0.78754914	0.0033	0.80537283	0.0012	0.79429674	-0.1143	0.79762167	-0.1628	0.8049758	-0.196	0.91720265
1021	TRUE	Empty	protein|endoglucanase, putative, expressed	LOC_Os03g52630.1		69 kDa	TRUE	< 0.0001	0.21	unknown	0.0126	0.84702927	0.0088	0.81463814	-0.0042	0.78828853	0.2192	0.79152656	0.1778	0.8198579	0.2053	0.9256493
1022	TRUE	Empty	protein|semialdehyde dehydrogenase, NAD binding domain containing protein, putative, expressed	LOC_Os03g55280.1		40 kDa		0.0015	-0.08	unknown	0.0175	0.8437469	-0.0036	0.8265992	-0.0005	0.8062102	-0.085	0.8056821	-0.059	0.87030196	-0.1846	0.9407102
1023	TRUE	Empty	protein|expressed protein	LOC_Os03g59300.1		41 kDa	TRUE	< 0.0001	-0.72	unknown	0.0087	0.84016657	0.0116	0.83662426	0.0019	0.82825243	-0.7688	0.8291425	-0.6712	0.84246665	-0.7852	0.8705328
1024	TRUE	Empty	protein|expressed protein	LOC_Os03g64320.1		139 kDa	TRUE	< 0.0001	0.22	unknown	0.0087	0.8265578	0.0084	0.83033293	0.0012	0.8038027	0.2437	0.79776305	0.213	0.82097214	0.1783	0.8427427
1025	TRUE	Empty	protein|vacuolar protein sorting-associated protein 11, putative, expressed	LOC_Os04g31390.1		107 kDa	TRUE	0.88	-0.03	unknown	-0.0032	0.8116645	0.0025	0.80842537	-0.0013	0.79976207	0.0124	0.81476575	-0.0148	0.8417704	-0.1526	1.041334
1026	TRUE	Empty	protein|expressed protein	LOC_Os04g59460.1		196 kDa		0.05	0.07	unknown	0.0054	0.82675636	0.0069	0.830666	0.0069	0.8270486	0.1026	0.83697575	0.0854	0.8326219	0.0199	0.8856794
1027	TRUE	Empty	protein|expressed protein	LOC_Os05g02650.1		91 kDa		0.63	0	unknown	0.0017	0.7917906	-0.0049	0.80589145	0.0022	0.7989897	-0.0035	0.81101185	-0.0118	0.79186165	0.027	0.83344084
1028	TRUE	Empty	protein|crooked neck, putative, expressed	LOC_Os05g22260.1		86 kDa	TRUE	0.43	0	unknown	0.0154	0.8608368	0.008	0.84563553	0.0031	0.8172314	0.0302	0.82746774	-0.0134	0.8804111	-0.1198	1.1200008
1029	TRUE	Empty	protein|peptidase, T1 family, putative, expressed	LOC_Os06g04800.1		26 kDa	TRUE	0.4	0.13	unknown	-0.0089	0.902276	-0.0116	0.87313336	-0.0062	0.89319366	0.106	0.9942344	0.1952	0.9831644	0.1068	1.0366693
1030	TRUE	Empty	protein|prolyl-tRNA synthetase, putative, expressed	LOC_Os07g07060.1		41 kDa		< 0.0001	0.14	unknown	0.0035	0.81924564	0.0046	0.8213817	-0.0071	0.78527427	0.0186	0.7905535	0.1155	0.7931931	0.2108	0.8035794
1031	TRUE	Empty	protein|CAMK_CAMK_like.33 - CAMK includes calcium/calmodulin depedent protein kinases, expressed	LOC_Os07g33110.3		60 kDa	TRUE	0.091	-0.04	unknown	0.0048	0.81794137	0.0043	0.7935552	0.0016	0.7941543	-0.1297	0.7926178	-0.0191	0.8023173	0.0248	0.8176667
1032	TRUE	Empty	protein|bifunctional thioredoxin reductase/thioredoxin, putative, expressed	LOC_Os07g46410.1		56 kDa		< 0.0001	0.45	unknown	0.0003	0.8533339	-0.0006	0.84160066	0.0034	0.8346311	0.3965	0.83676803	0.4963	0.8419323	0.4544	0.87006754
1033	TRUE	Empty	protein|heat shock protein, putative, expressed	LOC_Os08g38086.3		86 kDa	TRUE	0.73	0.01	unknown	0.0013	0.82130474	-0.0012	0.81401813	-0.0049	0.8116792	-0.076	0.8208812	0.0221	0.8261972	0.0864	0.8234307
1034	TRUE	Empty	protein|peptidase, putative, expressed	LOC_Os08g40110.2		50 kDa	TRUE	< 0.0001	-0.29	unknown	0.0274	0.8905415	0.0034	0.8509928	-0.002	0.8064392	-0.2765	0.80166763	-0.2977	0.85731065	-0.3326	0.9425457
1035	TRUE	Empty	protein|DNA repair ATPase-related, putative, expressed	LOC_Os08g40790.1 (+2)		51 kDa	TRUE	< 0.0001	-0.29	unknown	0.0455	0.9037664	0.0153	0.82596034	-0.0004	0.78502595	-0.2912	0.7780831	-0.2802	0.87060934	-0.3153	0.9330024
1036	TRUE	Empty	protein|RNA recognition motif containing protein, expressed	LOC_Os10g06130.2		51 kDa	TRUE	< 0.0001	-0.34	unknown	-0.0068	0.8174313	0.001	0.8142232	-0.0018	0.81541234	-0.3452	0.81173414	-0.2364	0.8444004	-0.4221	0.82000315
1037	TRUE	Empty	protein|OsGrx_S17 - glutaredoxin subgroup II, expressed	LOC_Os10g35720.1		53 kDa		0.016	-0.07	unknown	0.0082	0.7961622	0.0041	0.79262125	0.0015	0.7825884	-0.1071	0.79343176	-0.046	0.8050514	-0.0885	0.80922693
1038	TRUE	Empty	protein|LTPL11 - Protease inhibitor/seed storage/LTP family protein precursor, expressed	LOC_Os12g02310.1		11 kDa	TRUE	0.0039	-1.45	unknown	0.0264	0.9385168	0.0217	0.90987563	0.0105	0.9056394	-1.5206	0.9190356	-1.3524	0.9715856	-1.5962	1.0296791
1039	TRUE	Empty	protein|ribosomal protein, putative, expressed	LOC_Os12g03090.1		17 kDa		< 0.0001	-0.52	unknown	0.0708	1.1949561	0.0201	0.9052997	0.0085	0.8233897	-0.6115	0.82326066	-0.4674	0.93872404	-0.6471	1.1622194
1040	TRUE	Empty	protein|pathogenesis-related Bet v I family protein, putative, expressed	LOC_Os12g36830.1		17 kDa		< 0.0001	-0.96	unknown	0.0007	0.8545028	0.0003	0.83701175	0.0072	0.8413228	-0.9199	0.8272515	-0.8915	0.88047266	-1.08	0.93936074
1041	TRUE	Empty	protein|zinc finger protein, putative, expressed	LOC_Os01g05500.1		229 kDa		0.00013	0.07	unknown	-0.0011	0.81194043	-0.0037	0.81636024	0.0032	0.80699766	0.0332	0.80815595	0.1274	0.8123257	0.0493	0.8100864
1042	TRUE	Empty	protein|vacuolar ATP synthase subunit d, putative, expressed	LOC_Os01g40470.1		41 kDa		0.032	-0.16	unknown	-0.0009	0.86454016	0.0055	0.82923555	-0.0013	0.8173554	-0.207	0.81079936	-0.1954	0.8626207	-0.0922	0.9369883
1043	TRUE	Empty	protein|oxidoreductase, aldo/keto reductase family protein, putative, expressed	LOC_Os01g43090.1		38 kDa	TRUE	0.0061	-0.07	unknown	0.0037	0.7787305	-0.0055	0.7714271	0.0032	0.7680442	-0.0808	0.77038646	-0.0018	0.78165984	-0.1391	0.785791
1044	TRUE	Empty	protein|uncharacterized kinase mug58, putative, expressed	LOC_Os01g48990.1		46 kDa		< 0.0001	0.65	unknown	0.0023	0.8770612	0.0042	0.83960456	0.0027	0.81793827	0.5692	0.82075745	0.625	0.85232496	0.7353	0.88042945
1045	TRUE	Empty	protein|expressed protein	LOC_Os01g53720.1 (+1)		60 kDa		0.00052	0.09	unknown	0.0298	0.89161646	0.0177	0.8776801	0.0283	0.85236126	0.034	0.8589284	0.0873	0.9061859	0.09	0.9465677
1046	TRUE	Empty	protein|signal recognition particle 54 kDa protein, putative, expressed	LOC_Os01g56600.1		55 kDa	TRUE	0.0063	-0.12	unknown	0.0132	0.84894425	0.0093	0.84560084	0.0047	0.78160435	-0.1265	0.7886335	-0.1461	0.83944565	-0.0985	0.8478324
1047	TRUE	Empty	protein|sorting nexin 1, putative, expressed	LOC_Os01g64280.1		46 kDa	TRUE	0.079	-0.09	unknown	0.0004	0.80290735	-0.0009	0.7946297	0.0003	0.7836407	-0.1311	0.7781683	-0.0707	0.79046875	-0.0725	0.8144842
1048	TRUE	Empty	protein|chlorophyll A-B binding protein, putative, expressed	LOC_Os01g64960.1		28 kDa	TRUE	< 0.0001	1.02	unknown	0.0027	0.8499536	0.0118	0.86173266	0.0038	0.8161051	0.9807	0.83959264	0.971	0.8775327	1.0619	0.9396995
1049	TRUE	Empty	protein|expressed protein	LOC_Os01g70320.1		62 kDa	TRUE	0.00014	0.14	unknown	0.0004	0.8322868	0.0078	0.8307682	0.0015	0.8251842	0.0639	0.8272031	0.2147	0.8304353	0.1525	0.8378789
1050	TRUE	Empty	protein|glycine-rich protein 2, putative, expressed	LOC_Os02g02870.1		23 kDa	TRUE	0.91	0.07	unknown	-0.0039	0.8730974	-0.0046	0.86293036	-0.0143	0.86114705	0.1172	0.8505765	0.1161	0.9072715	-0.1192	0.9422769
1051	TRUE	Empty	protein|sucrose-phosphatase, putative, expressed	LOC_Os02g05030.1		47 kDa	TRUE	0.14	0.09	unknown	-0.0048	0.9632428	-0.0164	0.86748683	-0.0012	0.8399193	0.029	0.86270714	0.1522	0.8791405	0.0492	0.8926479
1052	TRUE	Empty	protein|plant neutral invertase domain containing protein, expressed	LOC_Os02g34560.1		63 kDa	TRUE	0.0098	-0.09	unknown	0.0149	0.8532796	0.0083	0.83947366	-0.0021	0.8296461	-0.1458	0.8407606	-0.0517	0.8912143	-0.089	0.84761643
1053	TRUE	Empty	protein|NAD binding domain of 6-phosphogluconate dehydrogenase containing protein, expressed	LOC_Os02g35500.1		30 kDa		< 0.0001	0.18	unknown	-0.0026	0.8246224	0.0052	0.8084946	0.0014	0.80402046	0.1268	0.8052596	0.2316	0.81092286	0.1418	0.85944223
1054	TRUE	Empty	protein|HEAT repeat family protein, putative, expressed	LOC_Os02g57120.1		142 kDa	TRUE	< 0.0001	0.13	unknown	-0.0032	0.81764	0.0085	0.8146957	0.002	0.8089517	0.0775	0.82122874	0.1043	0.82710254	0.1785	0.82683545
1055	TRUE	Empty	protein|rho termination factor, N-terminal domain containing protein, expressed	LOC_Os03g08480.2		42 kDa		< 0.0001	0.11	unknown	0.006	0.7847437	-0.0015	0.78563243	-0.0037	0.77320755	0.1564	0.78218067	0.2399	0.79083985	-0.0641	0.8264542
1056	TRUE	Empty	protein|keratin, type I cytoskeletal 9, putative, expressed	LOC_Os03g11220.1		41 kDa		< 0.0001	-0.11	unknown	0.0038	0.7996482	0.0019	0.8023632	-0.0037	0.79515123	-0.1151	0.80164826	0.0344	0.80797213	-0.2523	0.84168726
1057	TRUE	Empty	protein|proteasome subunit, putative, expressed	LOC_Os03g11570.1		44 kDa	TRUE	0.024	-0.15	unknown	0.0369	0.9377479	0.0045	0.85166	-0.0014	0.80618876	-0.2087	0.80507326	-0.086	0.809153	-0.2812	1.0865957
1058	TRUE	Empty	protein|histone H3, putative, expressed	LOC_Os04g34240.1		31 kDa	TRUE	0.085	-0.51	unknown	0.1175	1.3861035	0.0714	1.1485809	0.0069	0.8289186	-0.4642	0.8243051	-0.8272	2.7072437	-0.6485	2.9772341
1059	TRUE	Empty	protein|peroxidase precursor, putative, expressed	LOC_Os04g51300.1		38 kDa		< 0.0001	0.38	unknown	0.0183	0.95104325	0.0342	0.87838	0.0031	0.81159437	0.3882	0.81672734	0.3598	0.8848746	0.3428	0.9502678
1060	TRUE	Empty	protein|phosphomannomutase, putative, expressed	LOC_Os04g58580.1		28 kDa		0.0076	-0.12	unknown	0.0254	0.87326217	0.0121	0.8458034	0.0009	0.79752153	-0.1382	0.7966548	-0.1729	0.8785382	-0.097	0.95763767
1061	TRUE	Empty	protein|DNA-binding protein-related, putative, expressed	LOC_Os05g01050.2		15 kDa		0.054	0.01	unknown	-0.001	0.8033884	-0.0042	0.79051447	-0.0048	0.7871968	0.0445	0.785255	0.0856	0.80620897	-0.1365	0.91587543
1062	TRUE	Empty	protein|PPR repeat domain containing protein, putative, expressed	LOC_Os05g05320.1		51 kDa		0.00093	-0.22	unknown	0.0202	0.92363596	0.0148	0.8992006	0.0271	0.88357484	-0.2936	0.8851079	-0.326	0.9621303	-0.2303	1.0514525
1063	TRUE	Empty	protein|cytochrome c1-1, heme protein, mitochondrial precursor, putative, expressed	LOC_Os05g23620.3		33 kDa	TRUE	0.00053	-0.18	unknown	0.0079	0.83457726	0.0059	0.8247292	0.0019	0.81026584	-0.2293	0.81242377	-0.1745	0.8708215	-0.1793	0.93409765
1064	TRUE	Empty	protein|AP-1 complex subunit gamma-1, putative, expressed	LOC_Os06g07090.2		95 kDa	TRUE	0.32	-0.03	unknown	-0.0043	0.7988529	0.0098	0.80708367	0.0148	0.79838026	-0.0891	0.7919522	-0.0254	0.7995542	-0.0338	0.83239645
1065	TRUE	Empty	protein|transcription elongation factor SPT5 homolog 1, putative, expressed	LOC_Os06g10620.1		83 kDa	TRUE	< 0.0001	-0.21	unknown	0.0068	0.8440283	0.008	0.82548803	-0.004	0.808972	-0.194	0.8312811	-0.23	0.8857385	-0.2705	1.0402427
1066	TRUE	Empty	protein|NAD-dependent malic enzyme, mitochondrial precursor, putative, expressed	LOC_Os07g31380.1		69 kDa		< 0.0001	-0.21	unknown	0.0051	0.84398305	0.0184	0.83633137	-0.0076	0.7956007	-0.1924	0.7980763	-0.243	0.8646219	-0.1598	0.9396239
1067	TRUE	Empty	protein|immunoglobulin/major histocompatibility complex, putative, expressed	LOC_Os09g03600.1		90 kDa	TRUE	0.82	-0.04	unknown	0.0098	0.82313484	0.0019	0.79396766	-0.0058	0.7849137	-0.0737	0.7812447	-0.0522	0.8118328	-0.0376	0.8689083
1068	TRUE	Empty	protein|cytochrome P450, putative, expressed	LOC_Os10g16974.1		59 kDa	TRUE	0.005	-0.13	unknown	0.0194	0.87762886	0.0101	0.8710478	0.0158	0.84912825	-0.2329	0.8490298	-0.1079	0.8888232	-0.079	0.95763713
1069	TRUE	Empty	protein|histone-lysine N-methyltransferase, H3 lysine-9 specific SUVH1, putative, expressed	LOC_Os11g38900.1		89 kDa	TRUE	0.55	-0.01	unknown	-0.0025	0.85007536	0.0023	0.8475518	-0.0041	0.8329665	-0.0284	0.8360411	-0.006	0.8759817	-0.0172	0.9132372
1070	TRUE	Empty	protein|glycosyl hydrolase family 3 protein, putative, expressed	LOC_Os11g44950.2		83 kDa	TRUE	< 0.0001	-0.15	unknown	0.0003	0.8011066	0.0012	0.7954537	0.0044	0.8003004	-0.176	0.80000323	-0.1089	0.8056257	-0.1593	0.8012043
1071	TRUE	Empty	protein|acyl-CoA synthetase protein, putative, expressed	LOC_Os12g07110.2		77 kDa	TRUE	< 0.0001	0.53	unknown	0.0198	0.8829074	0.0208	0.863956	0.001	0.805898	0.5166	0.80675936	0.52	0.8997196	0.5141	0.88900846
1072	TRUE	Empty	protein|methylcrotonoyl-CoA carboxylase subunit alpha, mitochondrial precursor, putative, expressed	LOC_Os12g41250.1		80 kDa		< 0.0001	-0.37	unknown	-0.0032	0.81096303	-0.0036	0.80822325	-0.0056	0.8011977	-0.4208	0.81220585	-0.3667	0.8103851	-0.3188	0.8108839
1073	TRUE	Empty	protein|RNA binding protein, putative, expressed	LOC_Os01g16090.1		49 kDa	TRUE	0.078	0.02	unknown	0.0155	0.8346452	0.0144	0.8466081	-0.0007	0.7925747	0.0127	0.8063239	0.0489	0.8005916	0.0187	0.85750896
1074	TRUE	Empty	protein|26S proteasome non-ATPase regulatory subunit 14, putative, expressed	LOC_Os01g16190.1		34 kDa		0.03	-0.08	unknown	0.0031	0.81921756	0.0043	0.79701173	-0.0042	0.79856336	-0.0366	0.80187786	-0.1016	0.8186545	-0.1586	0.91416067
1075	TRUE	Empty	protein|AMP-binding enzyme, putative, expressed	LOC_Os01g48910.2		74 kDa	TRUE	< 0.0001	0.42	unknown	0.0095	0.9570033	-0.0119	0.9181202	-0.0182	0.85592675	0.4141	0.857678	0.3759	0.945581	0.4769	0.9758966
1076	TRUE	Empty	protein|glycerol-3-phosphate acyltransferase, putative, expressed	LOC_Os01g63580.1		56 kDa	TRUE	0.6	-0.02	unknown	0.0241	0.8586334	0.0132	0.8361171	0.007	0.8011637	-0.0958	0.79878503	-0.0338	0.8684378	0.0253	0.91795594
1077	TRUE	Empty	protein|eukaryotic translation initiation factor 2A, putative, expressed	LOC_Os02g39350.1		57 kDa		0.0015	0.06	unknown	0.0069	0.9057651	0.0104	0.8656867	-0.0055	0.82663786	0.0306	0.8308157	0.0521	0.8819174	0.0724	0.87981933
1078	TRUE	Empty	protein|calcium-binding mitochondrial protein anon-60Da, putative, expressed	LOC_Os02g39550.2		87 kDa	TRUE	0.2	-0.04	unknown	-0.002	0.78541434	0.0026	0.79044217	0.0037	0.785091	-0.1047	0.7871376	0.0392	0.7930344	-0.048	0.78440356
1079	TRUE	Empty	protein|OsSub22 - Putative Subtilisin homologue, expressed	LOC_Os02g53860.1		81 kDa		0.48	0.06	unknown	0.0117	0.8653421	0.0088	0.8490614	0.0142	0.8366833	-0.011	0.82977885	0.0544	0.8507705	-0.0375	0.884184
1080	TRUE	Empty	protein|translation initiation factor eIF-2B subunit epsilon, putative, expressed	LOC_Os02g56740.1		81 kDa		0.43	-0.04	unknown	0.0095	0.80464643	0.0044	0.8050075	-0.0059	0.79194754	-0.0723	0.79287195	-0.0322	0.7982865	0.0018	0.8276919
1081	TRUE	Empty	protein|3-ketoacyl-CoA synthase, putative, expressed	LOC_Os03g12030.1		56 kDa	TRUE	0.01	-0.17	unknown	0.021	0.87846965	0.0117	0.83591855	0.0063	0.8182911	-0.2265	0.8188366	-0.1414	0.82506543	-0.2194	1.0341443
1082	TRUE	Empty	protein|eukaryotic translation initiation factor 2 subunit beta, putative, expressed	LOC_Os03g21550.2		31 kDa	TRUE	0.083	-0.1	unknown	0.0074	0.83143556	-0.0065	0.79911536	-0.0077	0.7967857	-0.1695	0.7959481	-0.0014	0.80395526	-0.1616	0.88093394
1083	TRUE	Empty	protein|serpin domain containing protein, putative, expressed	LOC_Os03g41419.1		79 kDa	TRUE	0.56	0.12	unknown	0.0059	0.9754918	-0.0051	0.86539584	-0.0069	0.84707314	0.0568	0.852503	0.1804	0.89974314	0.1098	0.9833516
1084	TRUE	Empty	protein|thiamine biosynthesis protein thiC, putative, expressed	LOC_Os03g47610.3		71 kDa		< 0.0001	0.28	unknown	-0.0008	0.83432823	0.0046	0.8197096	-0.0054	0.8083696	0.225	0.81177586	0.2828	0.8425777	0.3107	0.9029147
1085	TRUE	Empty	protein|transferase family protein, putative, expressed	LOC_Os03g53360.1		49 kDa		0.35	0.09	unknown	0.0088	0.9117337	0.0119	0.8889381	-0.0062	0.8555711	0.0762	0.8759763	0.1166	0.90749776	0.0635	0.96575147
1086	TRUE	Empty	protein|strictosidine synthase, putative, expressed	LOC_Os03g53950.1		54 kDa		0.015	-0.08	unknown	0.021	0.8480316	0.0207	0.8394123	-0.0033	0.8028919	-0.0702	0.8018861	-0.09	0.85617757	-0.0331	0.84874743
1087	TRUE	Empty	protein|expressed protein	LOC_Os03g57300.1		143 kDa		0.63	0	unknown	-0.0009	0.7876846	0.0027	0.79287523	0.0011	0.7823268	-0.0309	0.78901035	0.0321	0.7949138	-0.0303	0.84278744
1088	TRUE	Empty	protein|relA-SpoT like protein RSH4, putative, expressed	LOC_Os05g06920.1		60 kDa	TRUE	< 0.0001	0.97	unknown	0.012	0.8486894	0.0074	0.83771884	0.0044	0.8214816	0.9722	0.8224187	0.9557	0.85916126	0.9141	0.9419899
1089	TRUE	Empty	protein|glutaminyl-tRNA synthetase, putative, expressed	LOC_Os05g08990.1		90 kDa	TRUE	0.0097	0.04	unknown	0.0037	0.80951303	0.0054	0.80943257	-0.0005	0.7930534	0.0614	0.8017644	0.0132	0.8133844	0.0495	0.8670764
1090	TRUE	Empty	protein|expressed protein	LOC_Os05g32500.1		87 kDa	TRUE	0.21	-0.01	unknown	0.04	0.97584736	0.0159	0.8994882	0.0102	0.84576494	-0.0249	0.8491058	-0.0391	0.90271145	0.0016	1.1497113
1091	TRUE	Empty	protein|histone-lysine N-methyltransferase, H3 lysine-9 specific SUVH1, putative, expressed	LOC_Os05g41172.2		74 kDa	TRUE	< 0.0001	0.13	unknown	0.0019	0.80914044	-0.0019	0.81462264	-0.0025	0.8130701	0.078	0.8140531	0.1996	0.8154009	0.1265	0.82243115
1092	TRUE	Empty	protein|retrotransposon, putative, centromere-specific, expressed	LOC_Os05g43060.1		171 kDa		< 0.0001	-0.36	unknown	0.007	0.8407924	-0.0011	0.8425584	-0.0072	0.8389411	-0.4184	0.83105576	-0.3066	0.8417463	-0.3292	0.83326775
1093	TRUE	Empty	protein|aminotransferase domain containing protein, putative, expressed	LOC_Os05g48450.2		44 kDa	TRUE	< 0.0001	-0.27	unknown	0.0197	0.88351655	0.0106	0.8522418	0.0071	0.8119793	-0.2607	0.8017605	-0.3407	0.87971526	-0.2695	0.95847374
1094	TRUE	Empty	protein|OsPP2Ac-1 - Phosphatase 2A isoform 1 belonging to family 1, expressed	LOC_Os06g37660.1		35 kDa	TRUE	0.63	0.05	unknown	-0.0021	0.8897664	-0.0038	0.8708114	0.0032	0.865166	-0.0266	0.8708114	-0.015	0.8771957	0.0545	1.0995607
1095	TRUE	Empty	protein|enoyl-CoA hydratase/isomerase family protein, putative, expressed	LOC_Os06g39344.1		47 kDa	TRUE	0.00049	-0.25	unknown	0.0001	0.77189916	0.003	0.7609766	0.002	0.7526085	-0.2355	0.7537132	-0.2081	0.7639229	-0.3183	0.82138103
1096	TRUE	Empty	protein|peptidase, M24 family protein, putative, expressed	LOC_Os07g10540.1		79 kDa	TRUE	0.56	-0.01	unknown	0.0179	0.85405725	0.0015	0.8354099	-0.0044	0.82041675	-0.0564	0.8144894	-0.0142	0.88062596	0.0146	0.9026714
1097	TRUE	Empty	protein|UTP--glucose-1-phosphate uridylyltransferase, putative, expressed	LOC_Os08g10600.1		54 kDa	TRUE	0.83	0.01	unknown	0.0066	0.83203995	-0.0005	0.83606815	-0.0001	0.8293494	-0.0333	0.82852334	0.1039	0.86081487	-0.0454	0.8937704
1098	TRUE	Empty	protein|fasciclin-like arabinogalactan protein 8 precursor, putative, expressed	LOC_Os08g23180.1		44 kDa		0.21	-0.05	unknown	-0.0066	0.79320306	0.0105	0.8090621	0.0102	0.79105705	-0.0223	0.7861244	0.0141	0.79190326	-0.1301	0.81672055
1099	TRUE	Empty	protein|purity of essence, putative, expressed	LOC_Os09g07294.1		80 kDa		0.002	-0.06	unknown	0.0082	0.837048	0.0028	0.82143635	0.0051	0.80592084	-0.1034	0.8081001	-0.1319	0.8079419	-0.0334	0.85086024
1100	TRUE	Empty	protein|cysteine desulfurase 1, mitochondrial precursor, putative, expressed	LOC_Os09g16910.2		50 kDa	TRUE	0.31	0.05	unknown	0.0079	0.82825893	-0.0021	0.8226468	0.0017	0.8032426	0.0299	0.8150214	0.0874	0.8447174	0.0297	0.8833661
1101	TRUE	Empty	protein|fluG, putative, expressed	LOC_Os10g31820.1		94 kDa		0.066	0.03	unknown	0.0077	0.8096478	0.0048	0.80009496	0.0039	0.79951257	-0.0286	0.80091554	0.019	0.8034678	0.1102	0.8010092
1102	TRUE	Empty	protein|DEAD-box ATP-dependent RNA helicase, putative, expressed	LOC_Os10g35990.1 (+1)		52 kDa	TRUE	0.31	0.03	unknown	0.0061	0.84211105	0.0099	0.8302101	-0.0054	0.81695	-0.0212	0.8224042	-0.0032	0.8451145	0.0686	0.86564386
1103	TRUE	Empty	protein|glutathione S-transferase, putative, expressed	LOC_Os10g38700.1		26 kDa	TRUE	0.16	0.11	unknown	0.0359	0.87858164	0.0025	0.80014664	0.0092	0.820939	0.0251	0.7984651	0.098	0.83923537	0.0734	0.8654909
1104	TRUE	Empty	protein|expressed protein	LOC_Os10g43075.1		194 kDa	TRUE	0.77	0.01	unknown	0.0083	0.78871906	-0.0017	0.78661466	-0.0025	0.7871406	-0.0388	0.7830117	0.0388	0.7920014	0.0442	0.7841732
1105	TRUE	Empty	protein|HEAT repeat family protein, putative, expressed	LOC_Os11g04220.1		200 kDa	TRUE	0.18	-0.11	unknown	0.0149	0.8354229	0.0124	0.81566495	-0.0015	0.80723643	-0.1166	0.8016929	-0.1176	0.84553605	-0.1168	0.897754
1106	TRUE	Empty	protein|sucrose-phosphate synthase, putative, expressed	LOC_Os11g12810.1		119 kDa	TRUE	< 0.0001	0.34	unknown	0.0171	0.8693554	-0.0053	0.83955455	0.002	0.83266336	0.2775	0.8437826	0.3837	0.8323182	0.3028	0.91595346
1107	TRUE	Empty	protein|MCM2 - Putative minichromosome maintenance MCM complex subunit 2, expressed	LOC_Os11g29380.1		109 kDa		< 0.0001	-0.26	unknown	0.0216	0.8563119	0.0198	0.85352	0.0133	0.81277657	-0.2883	0.8152272	-0.2321	0.8238671	-0.2204	0.82463896
1108	TRUE	Empty	protein|chalcone synthase, putative, expressed	LOC_Os11g32650.1		43 kDa		< 0.0001	0.57	unknown	-0.0138	0.861759	-0.0033	0.8563262	-0.0171	0.8483905	0.5203	0.8526741	0.6153	0.852858	0.5918	0.89279115
1109	TRUE	Empty	protein|RecF/RecN/SMC N terminal domain containing protein, expressed	LOC_Os12g44390.1		66 kDa	TRUE	0.0016	-0.09	unknown	-0.0034	0.8389195	-0.0019	0.80625635	0.0076	0.79111564	-0.0795	0.7897123	-0.0456	0.8335714	-0.1767	0.83511394
1110	TRUE	Empty	protein|lactate/malate dehydrogenase, putative, expressed	LOC_Os01g46070.1		35 kDa	TRUE	0.14	-0.09	unknown	0.0218	0.8811899	0.0002	0.82940084	0.0005	0.824938	-0.0546	0.8228962	-0.0133	0.8559126	-0.1991	0.8824493
1111	TRUE	Empty	protein|signal recognition particle receptor, putative, expressed	LOC_Os01g72800.1		39 kDa		0.00012	0.23	unknown	0.0206	0.9121559	0.0121	0.88520014	-0.0001	0.81274366	0.1791	0.8165779	0.1903	0.85556096	0.2066	0.9539338
1112	TRUE	Empty	protein|expressed protein	LOC_Os02g02520.1		42 kDa		< 0.0001	0.45	unknown	0.0146	0.85638416	0.0041	0.8363632	0.0077	0.81484824	0.3917	0.81990844	0.3983	0.86567134	0.497	0.89480466
1113	TRUE	Empty	protein|peroxidase precursor, putative, expressed	LOC_Os02g14160.1		33 kDa	TRUE	0.31	0.06	unknown	0.002	0.85282874	0.0039	0.8322445	0.0006	0.817838	0.0287	0.8219506	0.0957	0.875803	-0.0238	0.8895148
1114	TRUE	Empty	protein|1,4-alpha-glucan-branching enzyme, chloroplast precursor, putative, expressed	LOC_Os02g32660.1		93 kDa	TRUE	0.94	-0.14	unknown	0.0239	0.9458817	0.0385	0.92950004	0.0226	0.8990914	-0.1641	0.90730447	-0.1632	0.94045556	-0.1944	1.1038806
1115	TRUE	Empty	protein|SET, putative, expressed	LOC_Os02g36710.1		29 kDa	TRUE	0.00015	-0.15	unknown	0.0095	0.8121967	-0.0012	0.8126495	-0.0022	0.8104696	-0.1836	0.81494695	-0.139	0.8112096	-0.1294	0.8491539
1116	TRUE	Empty	protein|signal recognition particle 43 kDa protein, chloroplast precursor, putative, expressed	LOC_Os03g03990.1		42 kDa		0.015	0.12	unknown	0.0162	0.86706173	0.009	0.8408131	0.0052	0.8362134	0.0709	0.83219576	0.1436	0.8538738	0.0486	0.9009529
1117	TRUE	Empty	protein|glutathione S-transferase, putative, expressed	LOC_Os03g04240.1		26 kDa	TRUE	0.36	0	unknown	-0.0037	0.8014377	-0.0029	0.79307085	-0.0001	0.77829146	-0.0232	0.7818827	0.0464	0.8008027	-0.0526	0.9121169
1118	TRUE	Empty	protein|Ser/Thr protein phosphatase family protein, putative, expressed	LOC_Os03g16110.1		36 kDa	TRUE	0.25	-0.05	unknown	0.0071	0.8121767	0.0022	0.8106071	0.0001	0.80174565	-0.0998	0.80865186	-0.0316	0.81743175	-0.0885	0.9937074
1119	TRUE	Empty	protein|ribosomal protein L10, putative, expressed	LOC_Os03g17580.1		24 kDa		< 0.0001	0.47	unknown	0.0219	0.88205755	0.0228	0.88252115	0.0226	0.86353374	0.4917	0.8599797	0.5057	0.8674222	0.3326	0.91366524
1120	TRUE	Empty	protein|aldehyde oxidase, putative, expressed	LOC_Os03g31550.1 (+1)		150 kDa		< 0.0001	-0.36	unknown	0.0203	0.92244345	0.0127	0.8691492	0.0042	0.81504923	-0.3503	0.8177792	-0.4415	0.92856264	-0.4256	1.0390608
1121	TRUE	Empty	protein|allene oxide cyclase 4, chloroplast precursor, putative, expressed	LOC_Os03g32314.1		26 kDa	TRUE	< 0.0001	-0.35	unknown	0.0408	1.0016305	0.0284	0.90267926	0.0157	0.8622734	-0.3807	0.8672551	-0.3823	0.9236843	-0.3906	1.0014585
1122	TRUE	Empty	protein|DNA-directed RNA polymerase II subunit RPB2, putative, expressed	LOC_Os03g44484.1		60 kDa	TRUE	0.13	-0.11	unknown	0.0023	0.79780954	0.0023	0.79780954	0.0023	0.79780954	-0.1861	0.7978095	-0.2257	0.7978095	0.0855	0.79780954
1123	TRUE	Empty	protein|expressed protein	LOC_Os03g52770.1		87 kDa		0.3	0.06	unknown	-0.0016	0.87055266	-0.014	0.8525806	-0.0041	0.823642	-0.0103	0.84735227	0.0605	0.8538791	0.1092	0.9163944
1124	TRUE	Empty	protein|phosphatidylinositol kinase, putative, expressed	LOC_Os03g52794.1		421 kDa		0.11	0.11	unknown	-0.0029	0.82530653	-0.0052	0.81779313	0	0.816265	0.0441	0.8225695	0.1706	0.83151317	0.136	0.820746
1125	TRUE	Empty	protein|GTP-binding protein, putative, expressed	LOC_Os03g56840.1 (+1)		47 kDa		< 0.0001	0.79	unknown	0.0022	0.82620096	0.0077	0.81511587	0.0044	0.80448467	0.7614	0.81445175	0.8333	0.82181835	0.7646	0.8351321
1126	TRUE	Empty	protein|ribosomal protein, putative, expressed	LOC_Os03g59310.1		30 kDa	TRUE	0.02	-0.16	unknown	0.042	1.0350548	0.0235	0.9373792	0.0113	0.92743266	-0.2725	0.9252748	-0.2368	0.98067504	-0.3696	1.3682117
1127	TRUE	Empty	protein|ACBP4, putative, expressed	LOC_Os03g61930.1 (+1)		72 kDa		0.077	0.06	unknown	0.0206	0.80389816	0.004	0.8190659	0.0092	0.7950627	0.0153	0.80803996	0.0356	0.8093528	0.0303	0.8372924
1128	TRUE	Empty	protein|OsSub45 - Putative Subtilisin homologue, expressed	LOC_Os04g48416.1		82 kDa	TRUE	0.00014	-0.23	unknown	0.0094	0.8368282	0.0084	0.8336401	-0.0006	0.83399564	-0.2466	0.8248176	-0.236	0.8651816	-0.277	0.9322597
1129	TRUE	Empty	protein|dihydrolipoyl dehydrogenase, mitochondrial precursor, putative, expressed	LOC_Os05g06750.1		53 kDa	TRUE	0.0004	-0.16	unknown	0.0117	0.850951	0.0035	0.8082358	-0.007	0.8050227	-0.1975	0.7996271	-0.1016	0.82112473	-0.1645	0.8615674
1130	TRUE	Empty	protein|serine/threonine protein phosphatase 5, putative, expressed	LOC_Os05g11550.1 (+1)		54 kDa		< 0.0001	-0.22	unknown	0.0065	0.81262845	-0.0011	0.81105876	-0.0008	0.786943	-0.215	0.7859157	-0.2975	0.8512361	-0.2184	0.88501364
1131	TRUE	Empty	protein|polyprenyl synthetase, putative, expressed	LOC_Os05g46580.1		41 kDa	TRUE	0.77	0.01	unknown	0.0234	0.88805884	0.0054	0.85895324	0.0096	0.81821316	-0.0461	0.82342815	-0.0256	0.8659446	-0.0085	0.8975636
1132	TRUE	Empty	protein|peptidase, T1 family, putative, expressed	LOC_Os06g06030.1		30 kDa		< 0.0001	-0.46	unknown	0.0235	0.9345492	0.0078	0.87603503	0.0109	0.8072719	-0.4486	0.81092274	-0.558	1.0442199	-0.5617	1.2619157
1133	TRUE	Empty	protein|ruvB-like 2, putative, expressed	LOC_Os06g08770.1		52 kDa	TRUE	0.0059	-0.1	unknown	0.0176	0.862949	0.0176	0.8584856	0.0082	0.7972177	-0.1485	0.8033871	-0.0989	0.80956256	-0.0826	0.869243
1134	TRUE	Empty	protein|2-oxo acid dehydrogenases acyltransferase domain containing protein, expressed	LOC_Os06g30460.2		52 kDa		0.0093	-0.18	unknown	0.0217	0.8670813	0.0049	0.83863455	-0.0013	0.80013824	-0.121	0.805484	-0.1485	0.8924428	-0.2942	1.0121887
1135	TRUE	Empty	protein|peptidyl-prolyl cis-trans isomerase, putative, expressed	LOC_Os06g49480.2		23 kDa	TRUE	< 0.0001	-0.28	unknown	0.0467	0.9945607	0.0157	0.88681364	0.0109	0.8406219	-0.3329	0.8333844	-0.2693	1.0132623	-0.4193	1.0413046
1136	TRUE	Empty	protein|FAD-linked oxidoreductase protein, putative, expressed	LOC_Os07g08950.1		61 kDa		0.00013	-0.15	unknown	0.0042	0.77628696	0.0037	0.77972597	0.0006	0.7697917	-0.1735	0.7721411	-0.1344	0.7879466	-0.1385	0.83225936
1137	TRUE	Empty	protein|RNA recognition motif containing protein, expressed	LOC_Os07g08960.1		33 kDa		0.72	0.02	unknown	0.0162	0.8079315	0.0041	0.8174767	0.0112	0.80561286	-0.0073	0.8005422	0.1085	0.8088034	-0.0855	0.8189225
1138	TRUE	Empty	protein|glucose-6-phosphate 1-dehydrogenase, chloroplast precursor, putative, expressed	LOC_Os07g22350.1		66 kDa	TRUE	< 0.0001	-0.36	unknown	0.0271	0.89258856	0.0273	0.87391156	0.0315	0.8597437	-0.4387	0.8674383	-0.3247	0.8806459	-0.3928	0.96303797
1139	TRUE	Empty	protein|IKI3 family protein, expressed	LOC_Os07g37640.1		149 kDa		0.0026	0.11	unknown	-0.0061	0.81165725	0	0.81088066	-0.0063	0.81457716	0.0581	0.8127629	0.112	0.81811833	0.1684	0.81496984
1140	TRUE	Empty	protein|SUMO-activating enzyme subunit 2, putative, expressed	LOC_Os07g39780.1		71 kDa		< 0.0001	-0.08	unknown	0.0104	0.7932512	0.0021	0.7933926	-0.0032	0.7805426	-0.1287	0.7852656	-0.0809	0.7986572	-0.0938	0.7982853
1141	TRUE	Empty	protein|eukaryotic aspartyl protease domain containing protein, expressed	LOC_Os07g46480.1		46 kDa	TRUE	< 0.0001	-0.48	unknown	0.0161	0.947196	0.0269	0.9215099	-0.0005	0.8251348	-0.4513	0.8242042	-0.5508	0.8948935	-0.5258	0.99974203
1142	TRUE	Empty	protein|transaldolase, putative, expressed	LOC_Os08g05830.1		43 kDa		< 0.0001	-0.48	unknown	0.0223	1.005644	0.0034	0.8567624	-0.0052	0.82401353	-0.5588	0.83432585	-0.447	0.88543993	-0.5667	1.0316346
1143	TRUE	Empty	protein|villin, putative, expressed	LOC_Os08g14230.1		72 kDa	TRUE	0.0013	-0.13	unknown	0.0158	0.82374275	0.0017	0.8069099	0.0035	0.7994986	-0.1411	0.78739816	-0.1757	0.841075	-0.0576	0.8784203
1144	TRUE	Empty	protein|expressed protein	LOC_Os08g37320.1		20 kDa		< 0.0001	0.18	unknown	0.0021	0.77390105	-0.0025	0.77758867	-0.0006	0.77016026	0.2082	0.76822853	0.2773	0.77875376	0.032	0.79745555
1145	TRUE	Empty	protein|vignain precursor, putative, expressed	LOC_Os08g44270.1		42 kDa		< 0.0001	-0.41	unknown	0.0039	0.8266657	0.0083	0.81043357	0.0008	0.8113442	-0.4419	0.80374235	-0.4143	0.84637713	-0.5206	0.8749625
1146	TRUE	Empty	protein|chaperonin, putative, expressed	LOC_Os09g26730.1		25 kDa	TRUE	0.7	-0.14	unknown	0.0345	0.9583354	0.0118	0.8680692	0.0089	0.8379239	-0.199	0.84457856	-0.0441	0.9573981	-0.255	0.9706517
1147	TRUE	Empty	protein|mitochondrial carrier protein, putative, expressed	LOC_Os10g42299.5		32 kDa	TRUE	< 0.0001	0.7	unknown	0.0222	0.9416502	0.0181	0.8738445	0.0015	0.80740774	0.7387	0.8117552	0.6337	0.9600305	0.513	1.0211341
1148	TRUE	Empty	protein|calcium-transporting ATPase, plasma membrane-type, putative, expressed	LOC_Os11g04460.1		111 kDa	TRUE	0.00078	-0.15	unknown	-0.0004	0.81219435	-0.0002	0.811542	-0.0012	0.803073	-0.1897	0.8047609	-0.1476	0.8100423	-0.1027	0.809859
1149	TRUE	Empty	protein|nucleoside-triphosphatase, putative, expressed	LOC_Os11g25260.1		50 kDa	TRUE	< 0.0001	-0.31	unknown	0.0164	0.84235036	0.0063	0.8115358	0.0005	0.8101347	-0.3865	0.80318147	-0.2739	0.8470023	-0.3343	0.9084443
1150	TRUE	Empty	protein|importin subunit beta, putative, expressed	LOC_Os12g38110.1		96 kDa	TRUE	0.23	-0.06	unknown	0.0041	0.8341422	0.0005	0.8145184	-0.0011	0.79648685	-0.0996	0.80163044	-0.0408	0.8288331	-0.0473	0.8640926
1151	TRUE	Empty	protein|DEAD-box ATP-dependent RNA helicase, putative, expressed	LOC_Os01g10050.1		55 kDa	TRUE	0.54	0.04	unknown	0.0115	0.80368865	0.0026	0.80421233	-0.0036	0.7911379	0.055	0.8100408	0.0169	0.79955536	-0.0644	0.8909347
1152	TRUE	Empty	protein|glucosidase II beta subunit-like domain containing protein, expressed	LOC_Os01g16970.1		69 kDa		0.0012	-0.09	unknown	0.0007	0.8270343	0.0032	0.81189	-0.0041	0.81326896	-0.0345	0.8056167	0.0043	0.82121575	-0.2705	0.8284551
1153	TRUE	Empty	protein|DNA-damage-repair/toleration protein DRT102, putative, expressed	LOC_Os01g36090.1		33 kDa		0.65	0.01	unknown	-0.0043	0.8252264	0.0046	0.81675375	-0.0054	0.8104908	-0.0435	0.8055431	0.0538	0.8389189	-0.0191	0.8850782
1154	TRUE	Empty	protein|DEAD-box ATP-dependent RNA helicase 40, putative, expressed	LOC_Os01g36860.1		88 kDa	TRUE	< 0.0001	-0.15	unknown	0.0048	0.8379651	0.0014	0.8172427	0.0018	0.80705947	-0.1676	0.80250263	-0.1155	0.8293783	-0.1878	0.9211349
1155	TRUE	Empty	protein|hydrolase, putative, expressed	LOC_Os01g37960.1		47 kDa		< 0.0001	-0.16	unknown	0.0194	0.87530684	0.0109	0.8267864	0.0082	0.81529737	-0.2584	0.806583	-0.1219	0.8288051	-0.1402	0.8569296
1156	TRUE	Empty	protein|ribosomal protein L7/L12 C-terminal domain containing protein, expressed	LOC_Os01g47330.1		19 kDa	TRUE	< 0.0001	0.56	unknown	0.0098	0.82723814	-0.0027	0.80512613	-0.0027	0.77788	0.5914	0.7978002	0.8446	0.80101365	0.2275	0.83082503
1157	TRUE	Empty	protein|methionyl-tRNA synthetase, putative, expressed	LOC_Os01g60660.1		44 kDa		< 0.0001	-0.4	unknown	0.0093	0.85998434	0.0185	0.8356501	0.0018	0.80899674	-0.4255	0.8061223	-0.411	0.88179016	-0.4526	0.98364687
1158	TRUE	Empty	protein|sucrose-phosphate synthase, putative, expressed	LOC_Os01g69030.1 (+1)		114 kDa	TRUE	< 0.0001	0.83	unknown	0.0037	0.83174366	-0.0006	0.83375895	0.0071	0.8349439	0.7883	0.83408797	0.8379	0.83427507	0.8497	0.84634954
1159	TRUE	Empty	protein|dehydrogenase, putative, expressed	LOC_Os02g09490.1		39 kDa		0.43	-0.1	unknown	0.0056	0.8612866	0.026	0.8857083	-0.0072	0.8182054	-0.0515	0.8326046	-0.0877	0.8536753	-0.2164	1.0341498
1160	TRUE	Empty	protein|KH domain-containing protein, putative, expressed	LOC_Os02g13130.1		71 kDa		0.016	-0.11	unknown	-0.0019	0.9113462	-0.0031	0.87496394	-0.0161	0.83901423	-0.0205	0.8449197	-0.0592	0.9364149	-0.2068	0.97044355
1161	TRUE	Empty	protein|tetratricopeptide repeat, putative, expressed	LOC_Os02g15660.1		86 kDa	TRUE	< 0.0001	0.38	unknown	-0.0056	0.83417785	-0.0003	0.8413586	0.0028	0.8213002	0.331	0.817657	0.4587	0.8238546	0.3338	0.82788026
1162	TRUE	Empty	protein|cytochrome b-c1 complex subunit Rieske, mitochondrial precursor, putative, expressed	LOC_Os02g32120.1		30 kDa	TRUE	< 0.0001	-0.31	unknown	0.0125	0.86402804	0.0176	0.85041225	-0.0034	0.8243511	-0.3799	0.8234069	-0.3265	0.847574	-0.2918	0.8445716
1163	TRUE	Empty	protein|hydrolase, putative, expressed	LOC_Os02g46520.1		49 kDa		< 0.0001	-0.18	unknown	0.0482	0.9834169	0.0168	0.8707142	-0.0026	0.8505808	-0.283	0.8522517	-0.1729	0.85193425	-0.1984	0.8877975
1164	TRUE	Empty	protein|AAA family ATPase, putative, expressed	LOC_Os02g51400.1		110 kDa	TRUE	0.002	0.08	unknown	-0.0056	0.7977883	0.0019	0.8034182	-0.0078	0.8046287	0.0687	0.80162024	0.0447	0.80909187	0.0949	0.8186117
1165	TRUE	Empty	protein|diacylglycerol kinase, putative, expressed	LOC_Os02g54650.1		54 kDa		0.094	-0.08	unknown	0.0153	0.8301161	0.0068	0.81730455	-0.0063	0.7914011	-0.1253	0.8094673	-0.0684	0.833207	-0.134	0.9190875
1166	TRUE	Empty	protein|MCM5 - Putative minichromosome maintenance MCM complex subunit 5, expressed	LOC_Os02g55410.1		80 kDa	TRUE	< 0.0001	-0.29	unknown	0.0103	0.8403337	-0.0017	0.7990468	-0.0014	0.7990542	-0.2791	0.80576926	-0.2866	0.8236682	-0.3114	0.91930157
1167	TRUE	Empty	protein|ATP phosphoribosyltransferase, putative, expressed	LOC_Os03g04169.1		44 kDa		0.43	-0.05	unknown	0.003	0.8365399	0.0001	0.8140001	-0.0081	0.7958978	-0.0725	0.799787	-0.0787	0.82932377	-0.0407	0.8825655
1168	TRUE	Empty	protein|beta-galactosidase precursor, putative, expressed	LOC_Os03g15020.1		104 kDa		< 0.0001	-0.35	unknown	0.0025	0.85351133	0.0002	0.843333	0.0012	0.8321017	-0.2909	0.8452111	-0.3077	0.8479845	-0.6201	1.3247265
1169	TRUE	Empty	protein|metallo-beta-lactamase family protein, putative, expressed	LOC_Os03g21460.1		29 kDa	TRUE	0.0059	-0.17	unknown	0.0026	0.8606607	0.0046	0.837645	0.004	0.8052378	-0.1274	0.81801754	-0.1424	0.86935997	-0.2706	1.0384144
1170	TRUE	Empty	protein|fumarate hydratase, mitochondrial precursor, putative, expressed	LOC_Os03g21950.1		54 kDa		< 0.0001	-0.32	unknown	0.0138	0.88484895	0.003	0.82978714	0.002	0.80265987	-0.353	0.80153453	-0.3462	0.85417736	-0.3757	0.8815009
1171	TRUE	Empty	protein|serine/threonine protein phosphatase, putative, expressed	LOC_Os03g44500.1		106 kDa	TRUE	0.0019	0.1	unknown	-0.004	0.80386937	-0.0015	0.80316573	0.0044	0.8011216	0.1236	0.8136067	0.1542	0.8005623	-0.0219	0.89300054
1172	TRUE	Empty	protein|eukaryotic peptide chain release factor subunit 1-1, putative, expressed	LOC_Os03g49580.1		49 kDa	TRUE	0.00012	-0.31	unknown	0.0019	0.82573473	-0.0001	0.8150355	0.0026	0.8150355	-0.4359	0.8137578	-0.2809	0.8062673	-0.2178	0.848058
1173	TRUE	Empty	protein|actin, putative, expressed	LOC_Os03g50885.1		42 kDa	TRUE	0.23	-0.14	unknown	0.0317	0.97113246	0.0178	0.8767447	0.0024	0.8298398	-0.2347	0.82832503	-0.2026	0.90309626	-0.2568	1.2303244
1174	TRUE	Empty	protein|fip1 motif family protein, expressed	LOC_Os03g51520.2		153 kDa	TRUE	0.81	0.01	unknown	-0.0022	0.81477916	0.0023	0.81706643	0.0068	0.81477916	-0.0071	0.8131315	0.0718	0.82898176	-0.0269	0.82059073
1175	TRUE	Empty	protein|ribosomal protein L13, putative, expressed	LOC_Os03g54890.1 (+1)		24 kDa	TRUE	0.004	-0.27	unknown	0.0896	1.508676	0.0169	0.92479134	0.0256	0.913412	-0.447	0.9077547	-0.2372	0.938125	-0.338	1.0163107
1176	TRUE	Empty	protein|CBS domain containing membrane protein, putative, expressed	LOC_Os03g56800.1		53 kDa		0.032	0.07	unknown	0.0042	0.84725523	0.0039	0.8121948	0.0003	0.79544103	0.0347	0.80091405	0.0882	0.8001682	0.0594	0.83311903
1177	TRUE	Empty	protein|ATPase, putative, expressed	LOC_Os03g58790.1		58 kDa	TRUE	< 0.0001	-0.85	unknown	0.0044	0.8784827	-0.001	0.85214657	0.0044	0.82263917	-0.9263	0.83453804	-0.8621	0.8606854	-0.7718	0.84863865
1178	TRUE	Empty	protein|protein kinase, putative, expressed	LOC_Os03g62700.1		41 kDa	TRUE	0.025	0.04	unknown	-0.0026	0.8068242	0.0048	0.7989529	0.0025	0.8019785	0.0554	0.83227473	0.0878	0.82802993	-0.0172	0.91039246
1179	TRUE	Empty	protein|DANA2, putative, expressed	LOC_Os03g63860.1		24 kDa		0.51	0	unknown	0.0003	0.8426183	-0.005	0.80708224	0.0008	0.7971012	-0.0215	0.7926118	0.0746	0.84072447	-0.0691	0.92012596
1180	TRUE	Empty	protein|oxidoreductase/ transition metal ion binding protein, putative, expressed	LOC_Os03g64400.1		100 kDa		0.001	-0.09	unknown	-0.0064	0.82885414	0.0008	0.80320984	0.0075	0.79619	-0.0816	0.80580497	-0.0032	0.82435834	-0.1832	0.8211482
1181	TRUE	Empty	protein|expressed protein	LOC_Os04g41470.1		67 kDa	TRUE	0.0097	0.04	unknown	0.0034	0.8248719	0.0066	0.829333	-0.0039	0.81643844	0.0086	0.82411265	0.049	0.8272948	0.0366	0.922035
1182	TRUE	Empty	protein|soluble starch synthase 3, chloroplast precursor, putative, expressed	LOC_Os04g53310.1		138 kDa	TRUE	< 0.0001	0.18	unknown	0	0.82286894	-0.0015	0.8216336	0.0101	0.81251395	0.1863	0.82972085	0.2351	0.82204545	0.1189	0.83794886
1183	TRUE	Empty	protein|kinesin motor domain containing protein, putative, expressed	LOC_Os05g02670.1		118 kDa		< 0.0001	0.13	unknown	-0.0039	0.80996203	0.0018	0.80485016	0.0007	0.8007145	0.0948	0.7985912	0.1111	0.8216841	0.0907	0.8882923
1184	TRUE	Empty	protein|IQ calmodulin-binding motif domain containing protein, expressed	LOC_Os05g03190.1		52 kDa	TRUE	0.38	0.07	unknown	-0.0086	0.84756243	-0.006	0.86603683	-0.0028	0.82929236	0.1358	0.8207085	0.1729	0.85493785	-0.0785	0.88958853
1185	TRUE	Empty	protein|rRNA 2-O-methyltransferase fibrillarin 2, putative, expressed	LOC_Os05g08360.1		33 kDa	TRUE	< 0.0001	-0.51	unknown	0.0163	0.86120814	0.005	0.83596164	0.0014	0.8075634	-0.5579	0.8082117	-0.5606	0.864913	-0.5574	0.96741813
1186	TRUE	Empty	protein|MCM6 - Putative minichromosome maintenance MCM complex subunit 6, expressed	LOC_Os05g14590.1		93 kDa		< 0.0001	-0.27	unknown	0.02	0.8462836	0.0033	0.8247598	0.0049	0.81617165	-0.3186	0.8072337	-0.2744	0.85866976	-0.2682	0.8964987
1187	TRUE	Empty	protein|alpha/beta hydrolase fold, putative, expressed	LOC_Os05g33940.1		39 kDa		< 0.0001	0.21	unknown	0.0073	0.83179843	0.0034	0.81500626	-0.0017	0.7984467	0.2281	0.8076713	0.2312	0.8303398	0.1537	0.8574356
1188	TRUE	Empty	protein|DDT, putative, expressed	LOC_Os05g48820.1		206 kDa	TRUE	0.07	-0.02	unknown	-0.0053	0.80553216	0.0061	0.81660527	0.0086	0.80829626	-0.0663	0.8106043	0.0048	0.81162053	0.0075	0.8138108
1189	TRUE	Empty	protein|GDSL-like lipase/acylhydrolase, putative, expressed	LOC_Os06g06290.1		39 kDa		< 0.0001	0.59	unknown	0.0089	0.8276161	0.001	0.80917555	0.0013	0.80259985	0.5029	0.79547584	0.5894	0.8233337	0.6017	0.8602757
1190	TRUE	Empty	protein|OsSCP32 - Putative Serine Carboxypeptidase homologue, expressed	LOC_Os06g08720.1		53 kDa		< 0.0001	-0.39	unknown	0.0121	0.8660517	0.0202	0.8594211	0.0008	0.8250765	-0.4221	0.83797157	-0.4559	0.8778553	-0.4295	0.9929487
1191	TRUE	Empty	protein|RAD23 DNA repair protein, putative, expressed	LOC_Os06g15360.1 (+1)		43 kDa	TRUE	0.13	0.05	unknown	0.0018	0.83500195	-0.0067	0.8123421	0.0081	0.8008553	0.0563	0.79657966	0.1135	0.829091	-0.0979	0.9113789
1192	TRUE	Empty	protein|acyl-coenzyme A oxidase, putative, expressed	LOC_Os06g24704.1		76 kDa		< 0.0001	-0.5	unknown	0.0015	0.84644836	-0.0062	0.84966534	-0.0048	0.83138204	-0.5412	0.85052824	-0.4968	0.8559927	-0.4354	0.8432958
1193	TRUE	Empty	protein|peroxidase precursor, putative, expressed	LOC_Os06g35520.1		38 kDa	TRUE	< 0.0001	-0.84	unknown	0.0161	0.86385584	-0.0046	0.83669937	-0.0033	0.8355445	-0.8391	0.8236234	-0.7633	0.87042737	-0.9876	0.931731
1194	TRUE	Empty	protein|WD domain, G-beta repeat domain containing protein, expressed	LOC_Os06g39760.1		38 kDa	TRUE	0.01	-0.18	unknown	0.0066	0.8966992	0.015	0.8686165	0.0032	0.81220067	-0.1854	0.82247424	-0.2582	0.89101064	-0.3853	1.0666183
1195	TRUE	Empty	protein|tetratricopeptide repeat containing protein, putative, expressed	LOC_Os07g03070.1		50 kDa		< 0.0001	-0.16	unknown	0.0007	0.81090885	0.0087	0.80537754	0.0036	0.79153025	-0.1879	0.8020313	-0.1412	0.79962385	-0.1737	0.8161425
1196	TRUE	Empty	protein|phosphoacetylglucosamine mutase, putative, expressed	LOC_Os07g09720.1		60 kDa		0.089	0	unknown	0.0091	0.82740057	0.0117	0.80965185	-0.0016	0.8030282	-0.0484	0.81816083	0.0183	0.8262218	0.0026	0.8521948
1197	TRUE	Empty	protein|anthranilate phosphoribosyltransferase, putative, expressed	LOC_Os07g30020.1		116 kDa	TRUE	0.72	0.01	unknown	-0.0019	0.7903058	0.002	0.7936832	0.001	0.7959167	-0.04	0.7889968	0.0252	0.7963933	0.0522	0.79420394
1198	TRUE	Empty	protein|WD40-like Beta Propeller Repeat family protein, expressed	LOC_Os07g44410.1		71 kDa		< 0.0001	-0.41	unknown	0.0019	0.83393234	0.0043	0.8165462	-0.0054	0.8191011	-0.4324	0.8257921	-0.4161	0.8252854	-0.4178	0.8548674
1199	TRUE	Empty	protein|acyl-CoA dehydrogenase family member 10, putative, expressed	LOC_Os07g47820.1		92 kDa		0.00032	-0.13	unknown	0.0019	0.8229215	0.003	0.8169046	0.0023	0.80820525	-0.1365	0.8199841	-0.1191	0.81527144	-0.1491	0.82867825
1200	TRUE	Empty	protein|succinate dehydrogenase iron-sulfur subunit 2,mitochondrial precursor, putative, expressed	LOC_Os08g02640.2		31 kDa	TRUE	< 0.0001	-0.34	unknown	-0.0066	0.8073106	0.0038	0.7954967	0.0015	0.7880492	-0.2462	0.80660915	-0.3015	0.809362	-0.5095	0.95550597
1201	TRUE	Empty	protein|diacylglycerol kinase, putative, expressed	LOC_Os08g08110.1		56 kDa	TRUE	< 0.0001	0.12	unknown	0.0009	0.79753506	0.0023	0.7995164	0.0027	0.7906641	0.1669	0.79727304	0.1734	0.80494523	0.0713	0.8285834
1202	TRUE	Empty	protein|Cupin domain containing protein, expressed	LOC_Os08g35760.1		22 kDa		0.024	-0.13	unknown	0.0137	0.8589375	-0.0017	0.8330581	0.0066	0.8047236	-0.1266	0.82220215	-0.1018	0.8425593	-0.2903	1.0467175
1203	TRUE	Empty	protein|sulfite oxidase, putative, expressed	LOC_Os08g41830.1		44 kDa	TRUE	0.91	0.02	unknown	0.0119	0.80687076	0.0017	0.7994092	-0.0056	0.79504687	-0.0052	0.78919363	0.0095	0.8083378	-0.0447	0.86368495
1204	TRUE	Empty	protein|enolase, putative, expressed	LOC_Os09g20820.1		51 kDa	TRUE	< 0.0001	0.21	unknown	0.0142	0.8305432	0.0112	0.82366985	0	0.7968157	0.2352	0.7876687	0.1552	0.85898805	0.0941	0.97344947
1205	TRUE	Empty	protein|chloroplast 30S ribosomal protein S3, putative, expressed	LOC_Os09g24416.1		28 kDa		< 0.0001	0.95	unknown	0.0085	0.81068486	-0.005	0.7903519	-0.0073	0.7771958	0.9273	0.79411805	0.9744	0.7864947	0.9393	0.84988546
1206	TRUE	Empty	protein|peptidase, T1 family, putative, expressed	LOC_Os09g32800.1		24 kDa	TRUE	0.00065	-0.17	unknown	0.0574	1.0558642	0.0606	1.0270736	-0.0092	0.8901638	-0.2317	0.8965693	-0.2799	0.8997324	-0.2662	1.000713
1207	TRUE	Empty	protein|ankyrin repeat domain containing protein, putative, expressed	LOC_Os09g33810.1		38 kDa	TRUE	0.45	-0.03	unknown	0.0362	1.0224547	0.0302	0.9392888	0.0121	0.8983676	-0.0934	0.90504146	0.0565	0.9261439	-0.2532	1.0073788
1208	TRUE	Empty	protein|bromodomain protein 103, putative, expressed	LOC_Os09g33980.1		134 kDa	TRUE	0.13	0.02	unknown	-0.006	0.81298256	0.0058	0.8179394	0.0024	0.80745435	-0.0089	0.82486504	-0.0363	0.864612	0.043	0.87568986
1209	TRUE	Empty	protein|ki1 protein, putative, expressed	LOC_Os09g36520.1		38 kDa		< 0.0001	0.56	unknown	0.022	0.8309927	0.0118	0.81308913	0.0122	0.8357485	0.4801	0.8259866	0.5236	0.823161	0.5482	0.8345817
1210	TRUE	Empty	protein|phospholipase D, putative, expressed	LOC_Os09g37100.1		96 kDa	TRUE	0.32	0.06	unknown	0.0068	0.82079196	0.001	0.816041	0.0036	0.8031276	-0.0316	0.8134887	0.0767	0.84235126	0.0407	0.8708919
1211	TRUE	Empty	protein|oxidoreductase, aldo/keto reductase family protein, putative, expressed	LOC_Os09g39390.1		42 kDa		< 0.0001	0.21	unknown	0.0038	0.81789327	0.008	0.80380464	0.0049	0.7985099	0.1741	0.7854903	0.181	0.8302366	0.1907	0.8609602
1212	TRUE	Empty	protein|serine/threonine-protein phosphatase 2A regulatory subunit B subunitbeta, putative, expressed	LOC_Os10g33680.1		62 kDa	TRUE	0.67	0.02	unknown	0.0121	0.8594827	0.0103	0.82683337	-0.0058	0.80403185	0.0045	0.810216	-0.0507	0.8829969	-0.0085	0.9757377
1213	TRUE	Empty	protein|cytochrome P450, putative, expressed	LOC_Os10g34480.1		62 kDa		0.59	-0.03	unknown	0.0141	0.86858726	0.0041	0.85306895	0.011	0.83336717	-0.052	0.8455752	-0.0912	0.8871167	-0.0745	0.8717002
1214	TRUE	Empty	protein|PPR repeat domain containing protein, putative, expressed	LOC_Os11g24570.1		73 kDa		0.66	0.06	unknown	-0.0028	0.8188443	0.0021	0.8146059	0	0.80358887	0.0153	0.82828367	0.0941	0.8371836	0.0109	0.84839743
1215	TRUE	Empty	protein|cytochrome P450 51, putative, expressed	LOC_Os11g32240.1		56 kDa		0.07	-0.04	unknown	-0.0052	0.7948971	-0.0004	0.78795886	0.0021	0.78534126	-0.0691	0.7962453	-0.0583	0.7995932	0.0041	0.8092303
1216	TRUE	Empty	protein|peptidase, putative, expressed	LOC_Os12g40550.1		52 kDa		< 0.0001	-0.12	unknown	0.0024	0.8095077	-0.0062	0.7988644	-0.0062	0.7988972	-0.1123	0.80199665	-0.1101	0.81760234	-0.1475	0.84683895
1217	TRUE	Empty	protein|SSRP1-like FACT complex subunit, putative, expressed	LOC_Os01g08970.1		71 kDa	TRUE	0.89	0	unknown	0.0003	0.7803797	0.002	0.77572924	-0.0011	0.78398216	-0.0391	0.77874243	0.0248	0.7859276	0.0223	0.7806033
1218	TRUE	Empty	protein|beta-D-xylosidase, putative, expressed	LOC_Os01g19220.1		87 kDa	TRUE	< 0.0001	0.23	unknown	-0.0001	0.81269383	-0.0034	0.8079537	-0.0041	0.81726366	0.221	0.81873506	0.2803	0.8161282	0.1741	0.828799
1219	TRUE	Empty	protein|MCM4 - Putative minichromosome maintenance MCM complex subunit 4, expressed	LOC_Os01g36390.1		95 kDa		< 0.0001	-0.26	unknown	0.0029	0.8156539	0.0093	0.8075246	-0.0066	0.78234726	-0.3153	0.7890607	-0.2602	0.8073486	-0.2067	0.82114804
1220	TRUE	Empty	protein|AMP-binding enzyme, putative, expressed	LOC_Os01g46750.1		73 kDa	TRUE	0.00045	0.08	unknown	0.0028	0.79387	-0.0026	0.7869875	-0.005	0.78333116	0.0022	0.79606885	0.0827	0.7983583	0.1581	0.79021454
1221	TRUE	Empty	protein|Ser/Thr protein phosphatase family protein, putative, expressed	LOC_Os01g49690.1		35 kDa		0.00093	-0.11	unknown	0.0024	0.83281606	0.007	0.81760526	0.0056	0.80446833	-0.1564	0.803913	-0.1636	0.8542294	-0.1064	0.92143756
1222	TRUE	Empty	protein|mitochondrial-processing peptidase subunit, mitochondrial precursor, putative, expressed	LOC_Os01g53700.1		54 kDa	TRUE	< 0.0001	-0.3	unknown	-0.0082	0.81806874	0.0036	0.8114701	0.0023	0.8055561	-0.3136	0.8045365	-0.2984	0.81868666	-0.2895	0.8101824
1223	TRUE	Empty	protein|ras-related protein, putative, expressed	LOC_Os01g54590.1		24 kDa	TRUE	0.64	0.01	unknown	0.0097	0.8232849	0.0309	0.92096037	0.0008	0.79729575	0.0714	0.8400993	-0.1382	0.80183953	0.0813	0.82784075
1224	TRUE	Empty	protein|60S ribosomal protein L27-3, putative, expressed	LOC_Os02g18380.1		16 kDa	TRUE	0.07	-0.05	unknown	-0.0055	0.79126567	-0.0026	0.78664446	0.0002	0.78554684	-0.038	0.79339343	-0.0952	0.79072654	-0.049	0.805061
1225	TRUE	Empty	protein|DNA-directed RNA polymerase subunit beta, putative, expressed	LOC_Os02g24614.1		78 kDa		< 0.0001	0.49	unknown	0.0156	0.81648403	-0.0014	0.8126569	-0.0038	0.7968179	0.3885	0.7935868	0.4877	0.82559115	0.505	0.8544636
1226	TRUE	Empty	protein|UDP-glucose glycoprotein glucosyltransferase 1 precursor, putative, expressed	LOC_Os02g44510.1		75 kDa	TRUE	0.00065	-0.07	unknown	0.0036	0.7855311	0.0111	0.78079915	0.0005	0.7712022	-0.1057	0.7832116	-0.0664	0.7928176	-0.0257	0.7880415
1227	TRUE	Empty	protein|thioredoxin reductase 2, putative, expressed	LOC_Os02g48290.1		35 kDa	TRUE	0.97	-0.06	unknown	0.0196	0.92902374	0.0043	0.90822774	0.0041	0.8392306	-0.058	0.846154	-0.1615	0.9843579	-0.1683	1.256689
1228	TRUE	Empty	protein|sucrase-related, putative, expressed	LOC_Os02g49320.1		47 kDa		< 0.0001	-0.26	unknown	0.0051	0.8236417	-0.0029	0.8089914	0.002	0.7996394	-0.2922	0.8075148	-0.1892	0.81399655	-0.293	0.8574271
1229	TRUE	Empty	protein|ENTH domain containing protein, expressed	LOC_Os02g56270.1		100 kDa		0.0083	0.09	unknown	0.0006	0.8763355	0.0081	0.8898151	-0.0036	0.8672108	0.0909	0.88352704	0.1874	0.86876357	-0.0034	0.89131963
1230	TRUE	Empty	protein|60S ribosomal protein L21-2, putative, expressed	LOC_Os03g04750.1		19 kDa	TRUE	< 0.0001	-0.58	unknown	0.0486	0.9627344	0.0292	0.894697	0.0049	0.8048496	-0.4279	0.81104046	-0.5612	1.0430397	-0.7889	1.3097373
1231	TRUE	Empty	protein|ubiquitin-activating enzyme, putative, expressed	LOC_Os03g18380.3		117 kDa	TRUE	0.001	-0.14	unknown	0.0052	0.7963017	-0.0003	0.80533785	-0.0024	0.7906082	-0.177	0.797145	-0.1325	0.80105907	-0.0908	0.802312
1232	TRUE	Empty	protein|guanine nucleotide exchange factor, putative, expressed	LOC_Os03g21080.1		109 kDa	TRUE	0.35	-0.1	unknown	0.0197	0.9144259	0.0163	0.8883696	-0.0046	0.8125098	-0.174	0.81224304	-0.0833	0.8495496	-0.1336	0.9235663
1233	TRUE	Empty	protein|RNA recognition motif containing protein, putative, expressed	LOC_Os03g25960.1		29 kDa	TRUE	0.63	0.06	unknown	0.0013	0.9479077	0.0078	0.9021933	-0.0051	0.8857766	0.0932	0.90030885	-0.0292	0.9278496	0.0885	1.0017409
1234	TRUE	Empty	protein|peptidase, T1 family, putative, expressed	LOC_Os03g26970.1		26 kDa	TRUE	0.0023	-0.24	unknown	-0.0023	0.7786888	0.0013	0.7661341	0.0016	0.75918096	-0.2265	0.76510876	-0.1144	0.78257906	-0.3558	0.7671471
1235	TRUE	Empty	protein|GHMP kinases ATP-binding protein, putative, expressed	LOC_Os03g61710.1		55 kDa		< 0.0001	-0.18	unknown	0.0287	0.9156084	0.0126	0.88215125	0.0067	0.8312976	-0.2073	0.82440376	-0.2533	0.9102394	-0.1664	0.9543506
1236	TRUE	Empty	protein|copper methylamine oxidase precursor, putative, expressed	LOC_Os04g40040.1		93 kDa	TRUE	< 0.0001	-0.32	unknown	-0.0078	0.8466062	0.0003	0.8386508	-0.0056	0.81708795	-0.3578	0.8230835	-0.3066	0.8296287	-0.2988	0.8450876
1237	TRUE	Empty	protein|expressed protein	LOC_Os04g54410.1		70 kDa		0.27	0	unknown	0.0223	0.87357116	-0.0038	0.82172024	-0.0004	0.8109258	-0.0313	0.81488293	0.0686	0.8176129	-0.0467	0.83698994
1238	TRUE	Empty	protein|DNA-directed RNA polymerase subunit, putative, expressed	LOC_Os04g54840.1		142 kDa	TRUE	0.17	-0.08	unknown	-0.0003	0.78976315	0.0031	0.8176431	-0.002	0.78858227	-0.0572	0.79594797	-0.1464	0.80150753	-0.0291	0.855591
1239	TRUE	Empty	protein|amidase, putative, expressed	LOC_Os04g55050.1		51 kDa		< 0.0001	0.34	unknown	0.0038	0.8015583	-0.0024	0.8008132	0.0006	0.79494745	0.3631	0.80441475	0.3842	0.8071485	0.2576	0.8791361
1240	TRUE	Empty	protein|aldose 1-epimerase, putative, expressed	LOC_Os04g56290.5		38 kDa	TRUE	0.00018	-0.19	unknown	0.0044	0.853112	0.0109	0.8335469	-0.0059	0.8182092	-0.2494	0.81970066	-0.1605	0.8321814	-0.279	0.9989352
1241	TRUE	Empty	protein|soluble inorganic pyrophosphatase, putative, expressed	LOC_Os04g59040.1		24 kDa	TRUE	0.15	-0.06	unknown	0.0035	0.8215906	0.0039	0.8309621	-0.0015	0.818363	-0.0662	0.8152643	-0.0503	0.8291086	-0.0715	0.8279887
1242	TRUE	Empty	protein|dolichyl-diphosphooligosaccharide--protein glycosyltransferase 67 kDasubunit precursor, putative, expressed	LOC_Os05g23600.1		70 kDa		< 0.0001	-0.25	unknown	0.0032	0.861061	0.0194	0.83612657	0.0213	0.8149225	-0.289	0.82505375	-0.2161	0.8323167	-0.1931	0.89124244
1243	TRUE	Empty	protein|OsSub47 - Putative Subtilisin homologue, expressed	LOC_Os05g36010.1		80 kDa	TRUE	< 0.0001	0.14	unknown	0.0047	0.80203426	0.0051	0.80718726	-0.002	0.79389095	0.1189	0.80260026	0.1812	0.80733305	0.1077	0.8375492
1244	TRUE	Empty	protein|oligosaccharyl transferase, putative, expressed	LOC_Os05g44360.1		87 kDa		< 0.0001	-0.2	unknown	0.0033	0.8274721	-0.0015	0.8134249	0.0046	0.8113419	-0.2285	0.81660324	-0.1719	0.81516284	-0.17	0.8512643
1245	TRUE	Empty	protein|ZOS5-12 - C2H2 zinc finger protein, expressed	LOC_Os05g51830.1		33 kDa		0.00088	-0.17	unknown	0.0032	0.816122	0.0011	0.80520594	0.0067	0.79328656	-0.1295	0.7994313	-0.1268	0.87173855	-0.3192	0.96312517
1246	TRUE	Empty	protein|2-oxo acid dehydrogenases acyltransferase domain containing protein, expressed	LOC_Os06g01630.1		60 kDa	TRUE	< 0.0001	-0.17	unknown	0.0035	0.82869494	0.0066	0.8098109	0.0088	0.80830175	-0.2188	0.81502515	-0.1345	0.81488115	-0.1773	0.81663984
1247	TRUE	Empty	protein|OsPOP12 - Putative Prolyl Oligopeptidase homologue, expressed	LOC_Os06g11180.1		75 kDa	TRUE	0.00017	-0.25	unknown	0.0131	0.88280797	0.0041	0.861013	0.0004	0.81351185	-0.2309	0.8234033	-0.4167	0.9593887	-0.2812	1.1655505
1248	TRUE	Empty	protein|WD domain, G-beta repeat domain containing protein, expressed	LOC_Os06g44370.1		38 kDa		0.00088	-0.09	unknown	0.0039	0.86490536	-0.0021	0.83364606	-0.003	0.8132835	-0.1315	0.81746113	-0.084	0.8592443	-0.1099	0.9235464
1249	TRUE	Empty	protein|ribosomal protein L13, putative, expressed	LOC_Os07g01870.1		24 kDa	TRUE	0.64	-0.03	unknown	0.0114	0.79814243	0.011	0.78975475	-0.0011	0.7633588	-0.0337	0.7634029	-0.0067	0.79748756	-0.0903	0.8553456
1250	TRUE	Empty	protein|tRNA synthetases class II domain containing protein, expressed	LOC_Os07g30200.1		61 kDa	TRUE	< 0.0001	0.32	unknown	-0.0036	0.79417264	0.0005	0.7908738	0.0037	0.79075736	0.371	0.80076283	0.329	0.81574327	0.2263	0.9144285
1251	TRUE	Empty	protein|insulin-degrading enzyme, putative, expressed	LOC_Os07g38270.1		113 kDa	TRUE	< 0.0001	-0.42	unknown	0.0339	0.9751114	0.0268	0.9389774	0.0235	0.89948934	-0.4891	0.88678795	-0.4799	0.98949075	-0.4059	1.0751832
1252	TRUE	Empty	protein|co-chaperone GrpE protein, putative, expressed	LOC_Os08g25090.2		34 kDa	TRUE	< 0.0001	-0.18	unknown	0.0024	0.7876588	0.0025	0.78554803	-0.0035	0.78587705	-0.1731	0.7806754	-0.0846	0.79300284	-0.3144	0.8120159
1253	TRUE	Empty	protein|12-oxophytodienoate reductase, putative, expressed	LOC_Os08g35740.1		44 kDa		< 0.0001	-0.38	unknown	0.0289	0.8987095	0.0072	0.8608155	-0.0039	0.8147949	-0.3978	0.8171471	-0.3645	0.90903944	-0.4759	0.9980969
1254	TRUE	Empty	protein|uvrB/uvrC motif family protein, expressed	LOC_Os08g40450.1		86 kDa	TRUE	0.015	0.1	unknown	0.0068	0.8565077	0.0087	0.80925804	0.0074	0.7996698	0.148	0.8480763	0.1125	0.8323168	0.0636	0.821048
1255	TRUE	Empty	protein|peptidase, T1 family, putative, expressed	LOC_Os08g43540.1		35 kDa	TRUE	< 0.0001	-0.31	unknown	0.0025	0.7895218	0.0023	0.78727823	-0.0007	0.78057045	-0.3082	0.77803475	-0.2794	0.8184459	-0.4128	0.95583856
1256	TRUE	Empty	protein|DNA-directed RNA polymerase subunit, putative, expressed	LOC_Os09g02284.1		36 kDa		0.0022	-0.23	unknown	0.0198	0.89657867	0.0192	0.8772956	0.0025	0.82600284	-0.2593	0.83569974	-0.2343	0.8717611	-0.2559	1.0123595
1257	TRUE	Empty	protein|proton pump interactor, putative, expressed	LOC_Os09g17730.2		70 kDa		< 0.0001	-0.55	unknown	0.0285	0.9500696	0.0254	0.9305274	0.0316	0.91450346	-0.5893	0.92337555	-0.4987	0.9451903	-0.6899	0.9994333
1258	TRUE	Empty	protein|CESA9 - cellulose synthase, expressed	LOC_Os09g25490.1		119 kDa	TRUE	< 0.0001	0.4	unknown	-0.0017	0.8132813	-0.001	0.8242313	-0.0002	0.81046623	0.343	0.81807286	0.4825	0.81964463	0.3703	0.8326395
1259	TRUE	Empty	protein|octicosapeptide/Phox/Bem1p, putative, expressed	LOC_Os09g38390.1		78 kDa	TRUE	0.19	-0.08	unknown	-0.0012	0.8226272	0.008	0.82559973	0.0043	0.8236429	-0.1424	0.8284677	-0.0913	0.8350588	-0.0207	0.83702826
1260	TRUE	Empty	protein|alcohol oxidase, putative, expressed	LOC_Os10g33520.1		68 kDa	TRUE	0.41	0.03	unknown	0.007	0.9249727	-0.0057	0.87913346	-0.0167	0.8880993	-0.0236	0.8774695	0.0179	0.91061205	0.0465	0.977463
1261	TRUE	Empty	protein|ferritin-1, chloroplast precursor, putative, expressed	LOC_Os12g01530.2		28 kDa		0.054	-0.05	unknown	0.0155	0.904474	0.0092	0.87317836	0.0089	0.8370523	-0.0985	0.83561015	-0.0974	0.8898427	-0.0425	0.9950054
1262	TRUE	Empty	protein|OsNucAP3 - Putative Nucleoporin Autopeptidase homologue, expressed	LOC_Os12g06890.1		97 kDa		0.086	-0.07	unknown	0.0141	0.8448685	0.0236	0.8358335	-0.0028	0.8003865	-0.0625	0.8079405	-0.0289	0.82515967	-0.1826	0.8847876
1263	TRUE	Empty	protein|PPR repeat domain containing protein, putative, expressed	LOC_Os12g07260.1		69 kDa	TRUE	0.57	-0.04	unknown	-0.0015	0.76848656	-0.0052	0.7618794	-0.0038	0.76188874	-0.1542	0.7657386	-0.0227	0.76579773	0.0627	0.7632379
1264	TRUE	Empty	protein|BBTI4 - Bowman-Birk type bran trypsin inhibitor precursor, expressed	LOC_Os01g03340.1		28 kDa	TRUE	0.00072	-0.18	unknown	-0.0046	0.8083466	0.0045	0.7992169	0.0045	0.8003742	-0.1888	0.80320036	-0.0666	0.8169528	-0.3266	0.8582109
1265	TRUE	Empty	protein|peroxiredoxin, putative, expressed	LOC_Os01g16152.1		21 kDa		0.24	-0.05	unknown	0.009	0.83517605	0.0006	0.8148136	0.007	0.80640465	-0.0571	0.8023471	-0.0048	0.80999047	-0.1332	0.9068536
1266	TRUE	Empty	protein|exportin 1, putative, expressed	LOC_Os01g26160.1 (+1)		133 kDa		0.00014	0.15	unknown	0.0013	0.82226074	-0.0041	0.8171626	-0.0022	0.824636	0.1195	0.81774163	0.1842	0.8122632	0.1386	0.89438957
1267	TRUE	Empty	protein|glycylpeptide N-tetradecanoyltransferase 1, putative, expressed	LOC_Os01g51170.1		50 kDa		0.89	0	unknown	0.0109	0.8409419	-0.0053	0.8349405	0.0044	0.8176329	-0.0168	0.82145596	0.0108	0.8439994	-0.0666	0.9947488
1268	TRUE	Empty	protein|TKL_IRAK_CrRLK1L-1.5 - The CrRLK1L-1 subfamily has homology to the CrRLK1L homolog, expressed	LOC_Os01g56330.1		96 kDa	TRUE	0.13	0.08	unknown	0.0166	0.8352727	0.0062	0.81343067	-0.0091	0.79795784	0.0216	0.8164434	0.1111	0.81093127	-0.0142	0.8672779
1269	TRUE	Empty	protein|chloroplast ribonuclease III domain protein, putative, expressed	LOC_Os01g59510.1		62 kDa		< 0.0001	0.17	unknown	0.0169	0.86179674	0.0103	0.8718454	0.0023	0.8284705	0.0626	0.8349069	0.1868	0.8351292	0.2406	0.84365165
1270	TRUE	Empty	protein|OsSub11 - Putative Subtilisin homologue, expressed	LOC_Os01g64860.1		79 kDa	TRUE	< 0.0001	0.2	unknown	0.0113	0.8705715	0.0272	0.8677755	0.0188	0.86118436	0.1134	0.86448234	0.205	0.87366766	0.2489	0.8760126
1271	TRUE	Empty	protein|aminotransferase, classes I and II, domain containing protein, expressed	LOC_Os01g65090.1		49 kDa		0.76	-0.04	unknown	0.0043	0.8089636	-0.0003	0.8092	0.0007	0.79459834	-0.0479	0.793865	-0.0398	0.7928547	0.0059	0.85077786
1272	TRUE	Empty	protein|mitochondrial import receptor subunit TOM20, putative, expressed	LOC_Os01g69250.1		23 kDa		0.014	-0.12	unknown	0.0004	0.834014	-0.0032	0.8201105	0.0024	0.8096667	-0.1261	0.80058205	-0.0932	0.82794017	-0.1653	0.91009355
1273	TRUE	Empty	protein|chromosome segregation protein, putative, expressed	LOC_Os02g04050.1		80 kDa	TRUE	0.00027	-0.16	unknown	0.0245	0.87250984	0.0258	0.8601047	0.021	0.8512191	-0.2477	0.8494055	-0.1497	0.8748755	-0.1563	0.8736902
1274	TRUE	Empty	protein|40S ribosomal protein S24, putative, expressed	LOC_Os02g13530.1		16 kDa	TRUE	< 0.0001	-0.56	unknown	0.032	0.88872516	0.0213	0.8660957	0.023	0.8612946	-0.5166	0.8786635	-0.6238	0.9371844	-0.8747	1.5461031
1275	TRUE	Empty	protein|pattern formation protein EMB30, putative, expressed	LOC_Os02g22090.1		159 kDa	TRUE	0.0033	0.06	unknown	-0.0013	0.81651586	-0.0036	0.8075019	0.0046	0.80639094	-0.0054	0.8120719	0.0328	0.8144756	0.1381	0.8168834
1276	TRUE	Empty	protein|OsFtsH7 FtsH protease, homologue of AtFtsH7, expressed	LOC_Os02g43350.1		88 kDa		0.00011	0.25	unknown	0.0078	0.83966374	0.0021	0.84352726	0.0057	0.81058884	0.2925	0.8128958	0.211	0.8414531	0.1761	1.0176065
1277	TRUE	Empty	protein|ornithine carbamoyltransferase, putative, expressed	LOC_Os02g47590.1		40 kDa		0.74	0.06	unknown	0.0146	0.8736979	0.0192	0.86480916	0.0024	0.82565784	-0.006	0.8284628	0.0541	0.8538068	0.023	0.8834723
1278	TRUE	Empty	protein|protein kinase domain containing protein, expressed	LOC_Os02g50970.1		123 kDa	TRUE	0.071	0.05	unknown	-0.0001	0.7921243	-0.0022	0.7968624	-0.0036	0.7869326	0.0057	0.7965952	0.0532	0.7956145	0.0304	0.825586
1279	TRUE	Empty	protein|NADH dehydrogenase 1 alpha subcomplex subunit 9,mitochondrial precursor, putative, expressed	LOC_Os02g57180.1		44 kDa	TRUE	< 0.0001	-0.3	unknown	0.0109	0.7938632	0.0154	0.80288595	0.0125	0.78595906	-0.302	0.78767896	-0.3618	0.80233693	-0.3344	0.8730156
1280	TRUE	Empty	protein|1,2-dihydroxy-3-keto-5-methylthiopentene dioxygenase protein, putative, expressed	LOC_Os03g06620.1		23 kDa	TRUE	< 0.0001	-0.21	unknown	0.0073	0.8198001	-0.0019	0.8126002	-0.0018	0.7994356	-0.1988	0.8077399	-0.202	0.8225481	-0.2916	0.8886972
1281	TRUE	Empty	protein|glutamine synthetase, catalytic domain containing protein, expressed	LOC_Os03g12290.1		39 kDa	TRUE	< 0.0001	-0.38	unknown	0.0278	0.9369027	0.0271	0.90424454	0.0189	0.8551054	-0.376	0.8627704	-0.4307	0.96382946	-0.4809	1.0486494
1282	TRUE	Empty	protein|enolase, putative, expressed	LOC_Os03g14450.1		48 kDa	TRUE	< 0.0001	-0.19	unknown	0.0022	0.84341854	-0.0014	0.8390328	-0.0003	0.82720715	-0.2058	0.8378186	-0.1781	0.8437524	-0.2521	0.9619653
1283	TRUE	Empty	protein|phosphoenolpyruvate carboxykinase, putative, expressed	LOC_Os03g15050.2		73 kDa		< 0.0001	-0.36	unknown	-0.0027	0.8701575	-0.0006	0.8492014	0.0013	0.79582727	-0.3785	0.80468833	-0.3555	0.89108086	-0.3855	0.89867425
1284	TRUE	Empty	protein|NADH dehydrogenase 1 alpha subcomplex subunit 5, putative, expressed	LOC_Os03g19890.1		20 kDa		< 0.0001	-0.27	unknown	0.0113	0.8348657	0.0165	0.841724	0.0066	0.82647574	-0.2571	0.8267305	-0.3044	0.8607487	-0.3627	0.9424796
1285	TRUE	Empty	protein|peroxidase precursor, putative, expressed	LOC_Os03g22010.1		33 kDa	TRUE	< 0.0001	-0.2	unknown	0.0177	0.891845	0.0018	0.827606	0.0085	0.81249344	-0.2146	0.80905175	-0.1505	0.8533943	-0.382	0.94949716
1286	TRUE	Empty	protein|chaperone protein dnaJ, putative, expressed	LOC_Os03g44620.2		46 kDa	TRUE	0.12	-0.01	unknown	-0.0051	0.9478825	0.0077	0.90226144	-0.0029	0.86075807	-0.0472	0.86174136	-0.0279	0.91121495	0.004	0.91374594
1287	TRUE	Empty	protein|WD domain, G-beta repeat domain containing protein, expressed	LOC_Os03g64110.1		47 kDa		0.00057	-0.11	unknown	0.0115	0.86099756	-0.0051	0.84033376	-0.0024	0.8035157	-0.0798	0.84070945	-0.1886	0.8042831	-0.1311	0.8989446
1288	TRUE	Empty	protein|oryzain beta chain precursor, putative, expressed	LOC_Os04g57440.1		50 kDa	TRUE	< 0.0001	-0.4	unknown	0.0102	0.8605132	-0.0015	0.8192782	-0.0006	0.81948	-0.3829	0.814347	-0.311	0.85576177	-0.5267	0.97241044
1289	TRUE	Empty	protein|peroxidase precursor, putative, expressed	LOC_Os04g59190.1		35 kDa	TRUE	< 0.0001	-0.66	unknown	0.0478	0.9976535	0.0279	0.96764416	0.0177	0.9347808	-0.7442	0.93192416	-0.725	0.99672914	-0.78	1.0588794
1290	TRUE	Empty	protein| ELMO/CED-12 family protein, putative, expressed	LOC_Os05g25840.3		80 kDa		< 0.0001	0.54	unknown	0.0066	0.8103193	0.011	0.8322324	-0.0018	0.8069906	0.5196	0.80107266	0.4799	0.7973371	0.636	0.80288374
1291	TRUE	Empty	protein|FZL, putative, expressed	LOC_Os05g32390.1		100 kDa		< 0.0001	0.32	unknown	0.0098	0.81843376	0.0011	0.8015797	0.0015	0.800276	0.3049	0.8180848	0.3296	0.7990308	0.3061	0.8547372
1292	TRUE	Empty	protein|RING E3 ligase protein, putative, expressed	LOC_Os05g32570.1		93 kDa		< 0.0001	-0.13	unknown	-0.0037	0.77801514	0.0067	0.78419846	-0.0076	0.7720253	-0.2009	0.78141063	-0.1062	0.77682465	-0.0701	0.7946974
1293	TRUE	Empty	protein|universal stress protein domain containing protein, putative, expressed	LOC_Os05g42230.1		30 kDa	TRUE	0.95	-0.01	unknown	0.011	0.8483047	-0.001	0.8427001	-0.0022	0.8248272	-0.0386	0.832066	0.1023	0.8313064	-0.0752	0.8497024
1294	TRUE	Empty	protein|translation initiation factor IF-2, chloroplast precursor, putative, expressed	LOC_Os05g49970.1		74 kDa	TRUE	< 0.0001	0.58	unknown	0.0159	0.8497516	0.0065	0.8484499	-0.0014	0.8245395	0.4905	0.8173666	0.6641	0.8190851	0.5033	0.8372051
1295	TRUE	Empty	protein|OsPDIL1-5 protein disulfide isomerase PDIL1-5, expressed	LOC_Os06g06790.1		59 kDa		< 0.0001	-0.18	unknown	0.0253	0.8518704	0.0146	0.8465801	0.0083	0.8436569	-0.2416	0.8439109	-0.1831	0.84755325	-0.1409	0.8714278
1296	TRUE	Empty	protein|syntaxin, putative, expressed	LOC_Os07g07000.1		34 kDa		0.17	-0.06	unknown	0.0217	0.8906675	-0.0012	0.8181357	0.0012	0.81746143	-0.0668	0.8158861	-0.0003	0.823024	-0.1031	0.9101545
1297	TRUE	Empty	protein|WD domain, G-beta repeat domain containing protein, expressed	LOC_Os07g09000.1		43 kDa		< 0.0001	-0.18	unknown	-0.0033	0.8025371	0.0079	0.7902869	-0.0018	0.79418147	-0.1676	0.79674006	-0.193	0.8159987	-0.1834	0.9298751
1298	TRUE	Empty	protein|CHR4/MI-2-LIKE, putative, expressed	LOC_Os07g31450.1		244 kDa		< 0.0001	0.16	unknown	0.0023	0.8099947	0.0016	0.80873865	0.0034	0.8034347	0.0839	0.804737	0.2486	0.8063594	0.162	0.80384856
1299	TRUE	Empty	protein|KH domain-containing protein, putative, expressed	LOC_Os08g01930.1		72 kDa	TRUE	< 0.0001	-0.18	unknown	0.0092	0.8295613	-0.0009	0.81716704	0.0015	0.8125999	-0.1614	0.8087081	-0.0995	0.8427945	-0.3582	0.89196813
1300	TRUE	Empty	protein|conserved oligomeric Golgi complex component 3, putative, expressed	LOC_Os08g34970.1		87 kDa		0.0049	0.03	unknown	0.0022	0.79072833	0.0085	0.7952514	0.0047	0.7860841	0.0349	0.7867504	0.0306	0.81654274	0.0077	0.8574606
1301	TRUE	Empty	protein|60S ribosomal protein L32, putative, expressed	LOC_Os08g41300.1		16 kDa	TRUE	< 0.0001	-0.28	unknown	0.0349	0.9425552	0.0333	0.90568423	0.0251	0.8793569	-0.3316	0.88803995	-0.3935	0.9937282	-0.3597	1.1136092
1302	TRUE	Empty	protein|multidrug resistance protein, putative, expressed	LOC_Os08g45030.1		145 kDa	TRUE	0.87	-0.02	unknown	0.0059	0.802993	-0.0002	0.79207176	0.0011	0.7922642	-0.0445	0.81748694	0.0052	0.80202067	-0.0155	0.82981175
1303	TRUE	Empty	protein|CPuORF13 - conserved peptide uORF-containing transcript, expressed	LOC_Os09g15770.1		49 kDa	TRUE	0.018	-0.06	unknown	0.0004	0.80060995	-0.0027	0.78602076	-0.0008	0.7806155	-0.0873	0.78031236	-0.0525	0.79528964	-0.0583	0.82368815
1304	TRUE	Empty	protein|AMP-binding enzyme, putative, expressed	LOC_Os09g21230.1		79 kDa	TRUE	0.93	0.07	unknown	0.0115	0.87015027	-0.0053	0.849209	-0.0035	0.83389664	-0.0032	0.83455837	0.0468	0.89338094	0.0892	0.9113813
1305	TRUE	Empty	protein|alpha-N-arabinofuranosidase A, putative, expressed	LOC_Os11g03730.3		73 kDa	TRUE	0.64	-0.01	unknown	0.0007	0.7937921	0.0018	0.7884158	0.0048	0.78870916	-0.0811	0.8010426	-0.0364	0.7965564	0.1	0.79674876
1306	TRUE	Empty	protein|ubiquitin carboxyl-terminal hydrolase 21, putative, expressed	LOC_Os11g36470.1		111 kDa	TRUE	0.0002	-0.09	unknown	-0.0005	0.82697207	-0.008	0.80846417	-0.0052	0.8076266	-0.063	0.8046555	-0.121	0.8067365	-0.095	0.85290456
1307	TRUE	Empty	protein|dirigent, putative, expressed	LOC_Os11g42500.1		26 kDa		< 0.0001	0.16	unknown	-0.001	0.80835193	0.0043	0.8324758	-0.0059	0.8154761	0.1277	0.80967444	0.1805	0.8216736	0.1577	0.8148689
1308	TRUE	Empty	protein|bacterial transferase hexapeptide domain containing protein, expressed	LOC_Os12g07220.1		30 kDa		< 0.0001	-0.5	unknown	0.0138	0.8759427	0.0036	0.8523411	0.0057	0.82171875	-0.4307	0.82273394	-0.58	0.9152557	-0.7456	1.5933286
1309	TRUE	Empty	protein|2-oxo acid dehydrogenases acyltransferase domain containing protein, expressed	LOC_Os12g08170.1		48 kDa	TRUE	< 0.0001	0.21	unknown	0.0045	0.8105896	0.0017	0.80955744	0.0073	0.8016153	0.1698	0.78709275	0.2309	0.81980705	0.1902	0.8372103
1310	TRUE	Empty	protein|ribosomal protein L24, putative, expressed	LOC_Os12g05430.1		17 kDa	TRUE	0.0065	0.21	unknown	-0.0008	0.8874023	-0.0045	0.8799339	-0.0007	0.88635725	0.1149	0.882471	0.3282	0.8809643	0.1933	0.89304066
1311	TRUE	Empty	protein|BBTI5 - Bowman-Birk type bran trypsin inhibitor precursor, expressed	LOC_Os01g03360.1		28 kDa	TRUE	< 0.0001	-1.57	unknown	-0.0375	1.1940112	-0.0288	1.0948182	-0.0339	1.1170517	-1.6232	1.0751216	-1.3935	1.1105322	-1.6614	1.1535543
1312	TRUE	Empty	protein|uncharacterized glycosyltransferase, putative, expressed	LOC_Os01g07530.1		92 kDa		0.054	-0.19	unknown	0.0275	0.91313654	0.0199	0.88549614	0.0102	0.8600361	-0.2291	0.8696476	-0.2597	0.9460396	-0.1622	0.9663702
1313	TRUE	Empty	protein|HAD superfamily phosphatase, putative, expressed	LOC_Os01g09540.1		33 kDa	TRUE	< 0.0001	0.53	unknown	0.0091	0.86014867	0.0062	0.8438801	0.0029	0.7962719	0.5756	0.8084859	0.5001	0.87669533	0.4924	0.87039346
1314	TRUE	Empty	protein|coatomer subunit beta-1, putative, expressed	LOC_Os01g17430.1		105 kDa	TRUE	0.19	-0.03	unknown	0.0102	0.9373448	0.0039	0.8931337	-0.0051	0.8758755	-0.1045	0.8998362	-0.0171	0.9416818	-0.0452	0.94778705
1315	TRUE	Empty	protein|SAC9, putative, expressed	LOC_Os01g25330.2		118 kDa		0.024	-0.02	unknown	-0.002	0.8328543	-0.0097	0.8491865	-0.0066	0.84704936	-0.0631	0.8554396	0.0209	0.83608764	0.0064	0.86054564
1316	TRUE	Empty	protein|adaptin, putative, expressed	LOC_Os01g43630.1 (+1)		99 kDa		0.21	0.03	unknown	0.0018	0.8169683	0.0057	0.8110636	-0.0004	0.79480165	0.0267	0.8002344	0.0118	0.8248458	0.076	0.8476725
1317	TRUE	Empty	protein|pectinesterase, putative, expressed	LOC_Os01g65790.1		58 kDa		< 0.0001	-0.17	unknown	0.0049	0.8265912	0.0008	0.830065	-0.0096	0.8071915	-0.1273	0.8053455	-0.1671	0.83696306	-0.221	0.893857
1318	TRUE	Empty	protein|RNA recognition motif containing protein, putative, expressed	LOC_Os01g68790.3		16 kDa		0.022	-0.11	unknown	-0.0006	0.77287954	0.0057	0.7706817	0.0038	0.77386254	-0.0531	0.77290374	-0.0241	0.80039006	-0.3008	0.90055716
1319	TRUE	Empty	protein|ATP synthase, putative, expressed	LOC_Os02g07870.1		69 kDa	TRUE	< 0.0001	-0.14	unknown	0.0369	0.8956388	0.0106	0.8875334	0.012	0.8246736	-0.2176	0.8265179	-0.1482	0.84996647	-0.184	0.9156452
1320	TRUE	Empty	protein|expressed protein	LOC_Os02g15750.1		48 kDa		< 0.0001	0.48	unknown	0.0119	0.9212138	-0.0085	0.88553435	-0.0063	0.8570116	0.5109	0.8555656	0.4867	0.87330014	0.3983	1.026959
1321	TRUE	Empty	protein|eukaryotic translation initiation factor 4B, putative, expressed	LOC_Os02g24330.1		48 kDa		< 0.0001	0.18	unknown	-0.0008	0.8057011	0.0009	0.79705524	0.0031	0.7910399	0.1851	0.78938013	0.2466	0.81706905	0.0885	0.84893936
1322	TRUE	Empty	protein|dehydrogenase, putative, expressed	LOC_Os02g38200.1		41 kDa	TRUE	< 0.0001	0.25	unknown	-0.0009	0.8240026	-0.0073	0.82102937	-0.006	0.8044671	0.2406	0.8061998	0.2641	0.81398135	0.2502	0.83002365
1323	TRUE	Empty	protein|OsTIL-1 Temperature-induced lipocalin-1, expressed	LOC_Os02g39930.1		22 kDa		< 0.0001	-0.71	unknown	0.0273	0.90107405	0.0225	0.87499744	0.0087	0.8268991	-0.7094	0.822576	-0.6914	0.9182124	-0.8072	0.9614846
1324	TRUE	Empty	protein|VHS and GAT domain containing protein, expressed	LOC_Os02g46962.2		44 kDa	TRUE	< 0.0001	0.11	unknown	0.0147	0.8445795	0.0025	0.8346157	0.0041	0.8019068	0.1004	0.79294276	0.1373	0.8114151	0.1252	0.83847874
1325	TRUE	Empty	protein|SEC6, putative, expressed	LOC_Os02g51430.1		86 kDa		< 0.0001	0.23	unknown	-0.0037	0.82999974	0.003	0.8170846	-0.0019	0.8184087	0.2033	0.83163697	0.2361	0.864957	0.212	0.8852903
1326	TRUE	Empty	protein|trehalose-6-phosphate synthase, putative, expressed	LOC_Os02g54820.2		94 kDa	TRUE	< 0.0001	-0.44	unknown	0.0041	0.80917877	-0.006	0.8053065	0.0088	0.8033098	-0.4864	0.80957776	-0.4261	0.8038449	-0.3947	0.81021845
1327	TRUE	Empty	protein|cytochrome P450, putative, expressed	LOC_Os03g12500.1		52 kDa		< 0.0001	-1.14	unknown	-0.011	0.8654637	0.0039	0.8471825	0.0009	0.80493736	-1.0646	0.8513142	-1.171	0.83954006	-1.2066	0.9215715
1328	TRUE	Empty	protein|26S proteasome non-ATPase regulatory subunit 4, putative, expressed	LOC_Os03g13970.1		42 kDa		0.48	-0.14	unknown	0.0367	0.9453737	0.0348	0.93432575	-0.0034	0.81335163	-0.0705	0.8355239	-0.0563	0.8751877	-0.3123	0.98212063
1329	TRUE	Empty	protein|imidazole glycerol phosphate synthase hisHF, chloroplast precursor, putative, expressed	LOC_Os03g15120.1		61 kDa		0.5	-0.09	unknown	0.0321	0.9328535	0.0261	0.89388925	0.0044	0.8182862	-0.15	0.811757	-0.1076	0.8666625	-0.0784	0.9491916
1330	TRUE	Empty	protein|uncharacterized TPR repeat-containing protein, putative, expressed	LOC_Os03g15740.1		92 kDa		< 0.0001	0.21	unknown	0.0197	0.88576823	0.0188	0.8703193	0.0115	0.82876235	0.155	0.8389744	0.1908	0.8634222	0.2113	0.88334084
1331	TRUE	Empty	protein|expressed protein	LOC_Os03g19690.1 (+1)		92 kDa		< 0.0001	-0.09	unknown	0.0039	0.8151168	0.0056	0.82272184	0.0092	0.80642116	-0.145	0.80535656	-0.1036	0.8096635	-0.0346	0.8454703
1332	TRUE	Empty	protein|SAP domain containing protein, expressed	LOC_Os03g26630.1		78 kDa	TRUE	0.0025	-0.17	unknown	0.0259	0.9511385	0.0122	0.925279	0.003	0.88832694	-0.1298	0.88936406	-0.1311	0.91674024	-0.2684	0.9868807
1333	TRUE	Empty	protein|jacalin-like lectin domain containing protein, expressed	LOC_Os03g28160.1 (+1)		18 kDa		< 0.0001	-0.28	unknown	0.0534	1.0183527	0.0399	0.9508759	-0.0056	0.8244646	-0.3044	0.8264797	-0.3513	0.9697344	-0.3008	1.0083236
1334	TRUE	Empty	protein|plastid-specific 30S ribosomal protein 1, chloroplast precursor, putative, expressed	LOC_Os03g63950.1		34 kDa		0.33	-0.05	unknown	0.0116	0.9042689	0.0106	0.8730652	0.002	0.8499476	-0.0318	0.84715706	-0.0396	0.924141	-0.2155	0.9724928
1335	TRUE	Empty	protein|heat shock protein, putative, expressed	LOC_Os04g01740.1		80 kDa	TRUE	0.00035	-0.18	unknown	0.0147	0.8685151	0.0126	0.8589937	0.0077	0.8219586	-0.1122	0.8565266	-0.1898	0.8456196	-0.2464	0.9485666
1336	TRUE	Empty	protein|AMP-binding enzyme, putative, expressed	LOC_Os04g33190.1		82 kDa	TRUE	< 0.0001	0.24	unknown	0.0043	0.81210184	0.0044	0.7918157	0.0003	0.7940745	0.1851	0.79413015	0.2972	0.7987205	0.2434	0.84772474
1337	TRUE	Empty	protein|RNA binding protein, putative, expressed	LOC_Os04g42010.1		48 kDa	TRUE	< 0.0001	-0.45	unknown	-0.0027	0.8015116	-0.0045	0.7913339	0.0036	0.79299587	-0.5004	0.78996843	-0.4041	0.7954021	-0.4811	0.8287959
1338	TRUE	Empty	protein|kinesin motor domain containing protein, putative, expressed	LOC_Os04g53760.1 (+1)		90 kDa	TRUE	< 0.0001	0.58	unknown	0.0154	0.8791133	0.0071	0.8634724	0.0026	0.82964504	0.5391	0.83637834	0.5265	0.85878146	0.5933	0.86884284
1339	TRUE	Empty	protein|vacuolar ATP synthase subunit D 1, putative, expressed	LOC_Os04g55040.2		29 kDa		0.56	-0.1	unknown	0.034	0.9558735	0.0134	0.8417606	0.009	0.8023532	-0.1563	0.79741216	-0.0846	0.8419374	-0.1213	1.0366753
1340	TRUE	Empty	protein|expressed protein	LOC_Os04g58240.1		33 kDa		< 0.0001	-0.37	unknown	0.0163	0.87498486	0.0161	0.84643286	0.0035	0.79514915	-0.3833	0.79317605	-0.3175	0.8765292	-0.5452	0.9740508
1341	TRUE	Empty	protein|exo70 exocyst complex subunit, putative, expressed	LOC_Os04g58880.1		72 kDa	TRUE	0.011	0.04	unknown	0.0136	0.83652794	-0.0006	0.8218155	0.0048	0.81764627	0.0281	0.83129084	0.0943	0.82243496	-0.0619	1.0076889
1342	TRUE	Empty	protein|CPuORF26 - conserved peptide uORF-containing transcript, expressed	LOC_Os05g47540.1 (+1)		56 kDa	TRUE	< 0.0001	0.8	unknown	0.0084	0.8228647	0.0074	0.80688024	-0.0049	0.7968196	0.7538	0.7954707	0.7962	0.8246446	0.8473	0.82538974
1343	TRUE	Empty	protein|cytochrome P450, putative, expressed	LOC_Os06g01250.1		57 kDa	TRUE	0.26	0.02	unknown	0.0229	0.8672539	0.011	0.8454009	0.0038	0.8322359	-0.0049	0.82652336	-0.0481	0.9025521	0.1047	0.8907169
1344	TRUE	Empty	protein|heparanase-like protein precursor, putative, expressed	LOC_Os06g08090.1 (+1)		57 kDa	TRUE	0.00028	0.07	unknown	0.0321	0.8588859	0.0124	0.8467181	0.0027	0.79368865	0.0599	0.7927694	0.0531	0.8117297	0.1134	0.84889245
1345	TRUE	Empty	protein|annexin, putative, expressed	LOC_Os06g11800.1		36 kDa	TRUE	< 0.0001	-0.18	unknown	0.0027	0.7942158	0.0015	0.8028388	0.0024	0.78413665	-0.1793	0.7855339	-0.2129	0.7848221	-0.1463	0.80531436
1346	TRUE	Empty	protein|ABC-2 type transporter, putative, expressed	LOC_Os06g36090.1 (+1)		133 kDa	TRUE	< 0.0001	0.08	unknown	0.0004	0.7844678	0.0019	0.77720815	0.007	0.7778395	0.0415	0.77488106	0.1252	0.77987343	0.0929	0.7833821
1347	TRUE	Empty	protein|DNA-directed RNA polymerase subunit alpha, putative, expressed	LOC_Os06g39700.1		51 kDa	TRUE	--	0	unknown	0	0	0	0	0	0	0	0	0	0	0	0
1348	TRUE	Empty	protein|vacuolar-sorting receptor precursor, putative, expressed	LOC_Os06g45380.1		71 kDa	TRUE	0.0061	0.04	unknown	0.0053	0.8250491	0.001	0.81351525	-0.0015	0.7942466	0.0072	0.8023146	0.1028	0.83658075	0.0265	0.8538818
1349	TRUE	Empty	protein|peptidyl-prolyl cis-trans isomerase CYP37, chloroplast precursor, putative, expressed	LOC_Os07g37830.1 (+1)		50 kDa		< 0.0001	0.6	unknown	0.0215	0.85903627	0.0171	0.87374294	0.0091	0.86406255	0.5692	0.86754507	0.6226	0.8667728	0.5318	0.8762771
1350	TRUE	Empty	protein|gar2, putative, expressed	LOC_Os08g09350.1		60 kDa	TRUE	< 0.0001	-0.31	unknown	-0.0022	0.80143017	-0.0055	0.7817824	0.005	0.7910067	-0.2862	0.77818745	-0.2362	0.792621	-0.414	0.82955384
1351	TRUE	Empty	protein|MEMO1, putative, expressed	LOC_Os08g20270.2		34 kDa		0.00058	-0.14	unknown	0.0173	0.8837878	0.0126	0.8453692	-0.0001	0.8108714	-0.1607	0.8212373	-0.1749	0.8351859	-0.165	0.8949304
1352	TRUE	Empty	protein|starch binding domain containing protein, putative, expressed	LOC_Os08g23430.1		121 kDa		< 0.0001	0.21	unknown	0.0026	0.7909062	0.0019	0.7858102	0.0057	0.78949106	0.1975	0.7827659	0.204	0.7907623	0.2196	0.7900591
1353	TRUE	Empty	protein|class I glutamine amidotransferase, putative, expressed	LOC_Os08g23730.1		60 kDa		0.74	-0.05	unknown	0.0117	0.8390991	0.0042	0.8262278	0.0001	0.8084169	-0.0875	0.79753774	-0.0826	0.82649994	-0.0314	0.9181424
1354	TRUE	Empty	protein|lipoxygenase, chloroplast precursor, putative, expressed	LOC_Os08g39850.1		104 kDa	TRUE	< 0.0001	-0.54	unknown	0.0063	0.8237385	-0.0053	0.8061043	0.0008	0.81292516	-0.6015	0.8040282	-0.5309	0.81589854	-0.4761	0.8263526
1355	TRUE	Empty	protein|expressed protein	LOC_Os08g41400.1		113 kDa		0.028	0.05	unknown	0.0052	0.86240757	0.0045	0.84792215	-0.0073	0.8378823	0.047	0.8507398	0.1476	0.885323	-0.0878	0.8949695
1356	TRUE	Empty	protein|monodehydroascorbate reductase, putative, expressed	LOC_Os08g44340.1		47 kDa	TRUE	0.0098	-0.09	unknown	0.005	0.8703333	0.0047	0.84348714	-0.0006	0.833485	-0.1287	0.8631596	-0.113	0.84431946	-0.1641	0.92404425
1357	TRUE	Empty	protein|methionyl-tRNA synthetase, putative, expressed	LOC_Os10g26050.1 (+1)		71 kDa	TRUE	0.015	-0.15	unknown	0.0059	0.8294776	0.0011	0.8263597	-0.0041	0.81815326	-0.1589	0.83441734	-0.132	0.85627127	-0.1504	0.9180575
1358	TRUE	Empty	protein|expressed protein	LOC_Os10g31810.1		71 kDa		0.34	-0.11	unknown	0.0129	0.9225718	0.0137	0.8619248	0.0054	0.8396826	-0.1229	0.83492047	-0.114	0.93353266	-0.1227	0.9901433
1359	TRUE	Empty	protein|transporter family protein, putative, expressed	LOC_Os10g39440.1		79 kDa		0.014	0.05	unknown	0.0112	0.8102223	-0.0061	0.79284453	0.0006	0.7954072	0.0271	0.81614685	0.0685	0.81784564	-0.0278	0.9165372
1360	TRUE	Empty	protein|chalcone--flavonone isomerase, putative, expressed	LOC_Os12g02370.2 (+1)		23 kDa	TRUE	0.31	-0.26	unknown	0.0093	1.0616328	0.0092	0.9426949	0	0.85292995	-0.2322	0.85371774	-0.4471	1.2592044	-0.6378	1.9804778
1361	TRUE	Empty	protein|photosystem I reaction center subunit N, chloroplast precursor, putative, expressed	LOC_Os12g08770.1		16 kDa		< 0.0001	1.17	unknown	0.0207	0.8902612	0.0008	0.8547808	0.0039	0.82638884	1.2426	0.8528118	1.3131	0.8226798	0.9339	0.8431174
1362	TRUE	Empty	protein|glycine-rich RNA-binding protein 7, putative, expressed	LOC_Os12g31800.1		25 kDa	TRUE	0.00062	-0.23	unknown	-0.003	0.8672576	0.0078	0.8622131	0.0083	0.84056956	-0.2472	0.83373743	-0.1508	0.8551276	-0.3004	0.8677353
1363	TRUE	Empty	protein|tRNA synthetase, putative, expressed	LOC_Os12g35570.1		46 kDa	TRUE	0.18	-0.04	unknown	0.0033	0.8026592	0.0129	0.8287622	-0.0023	0.7902799	-0.0708	0.8009836	-0.0544	0.80175537	0.0025	0.8225272
1364	TRUE	Empty	protein|RNA recognition motif, putative, expressed	LOC_Os01g01150.1		106 kDa		0.00021	-0.08	unknown	0.0019	0.8059278	-0.001	0.7990492	0.0006	0.8019245	-0.1563	0.8089555	-0.0141	0.80602455	-0.0851	0.8112052
1365	TRUE	Empty	protein|white-brown complex homolog protein 7, putative, expressed	LOC_Os01g03144.1		73 kDa		< 0.0001	0.31	unknown	0.0024	0.82262826	-0.0108	0.81466585	-0.0037	0.811208	0.2609	0.80756795	0.2918	0.81781	0.3789	0.81792444
1366	TRUE	Empty	protein|phosphoenolpyruvate carboxylase, putative, expressed	LOC_Os01g11054.1		114 kDa	TRUE	< 0.0001	0.99	unknown	0.0002	0.8329495	0.0183	0.8699145	0.0023	0.83679	0.9531	0.84668314	0.9605	0.8379153	1.0696	0.8526332
1367	TRUE	Empty	protein|ferredoxin--nitrite reductase, putative, expressed	LOC_Os01g25484.1 (+1)		70 kDa	TRUE	< 0.0001	0.72	unknown	-0.0059	0.8520142	0.0085	0.8673541	0.0032	0.82313514	0.7669	0.82547784	0.6966	0.87531585	0.6656	0.9242391
1368	TRUE	Empty	protein|M16 domain containing zinc peptidase, putative, expressed	LOC_Os01g37825.1		114 kDa		0.26	0.02	unknown	0.0075	0.81163687	0.0022	0.8020622	0.0036	0.7909985	-0.0204	0.79586244	0.0479	0.81226283	0.0142	0.8504308
1369	TRUE	Empty	protein|glycosyl hydrolases family 17, putative, expressed	LOC_Os01g51570.1		36 kDa		< 0.0001	-1.04	unknown	0.0017	0.8622305	0.0063	0.8432901	-0.0014	0.8412734	-1.0394	0.83762467	-0.9982	0.87478137	-1.1136	1.0197673
1370	TRUE	Empty	protein|kinase, pfkB family, putative, expressed	LOC_Os01g63220.3		60 kDa		0.0084	0.1	unknown	0.006	0.826187	0.006	0.8169709	-0.0021	0.800767	0.0655	0.799392	0.0697	0.8378261	0.0751	0.92345756
1371	TRUE	Empty	protein|HECT-domain domain containing protein, expressed	LOC_Os02g01170.1		91 kDa		0.041	0.08	unknown	-0.0051	0.8348391	0.0004	0.8303872	0.0003	0.8212816	0.0335	0.8277271	0.0994	0.8370056	0.0841	0.86223304
1372	TRUE	Empty	protein|glutamyl-tRNA synthetase, putative, expressed	LOC_Os02g02860.1		63 kDa		0.015	-0.15	unknown	0.0039	0.8691388	0.0155	0.85822135	0.0106	0.85085934	-0.1451	0.8453823	-0.1543	0.8817223	-0.1846	0.8965966
1373	TRUE	Empty	protein|tetratricopeptide repeat containing protein, putative, expressed	LOC_Os02g03470.1		34 kDa		0.085	0.15	unknown	0.0143	0.9498186	0.0011	0.9552398	-0.0159	0.89741445	0.154	0.91442233	0.13	0.92125744	0.1285	0.96783733
1374	TRUE	Empty	protein|expressed protein	LOC_Os02g04970.1		169 kDa		0.012	0.05	unknown	0.0053	0.8154882	0.0038	0.8088499	0.0003	0.79402375	0.0038	0.7969886	0.0601	0.8261789	0.0988	0.82669115
1375	TRUE	Empty	protein|RNA recognition motif, putative, expressed	LOC_Os02g08360.1		109 kDa	TRUE	0.78	0	unknown	-0.0003	0.8187482	-0.0007	0.7992468	-0.0018	0.79434323	-0.0217	0.8068419	0.0802	0.7977646	-0.057	0.81927043
1376	TRUE	Empty	protein|OsPOP5 - Putative Prolyl Oligopeptidase homologue, expressed	LOC_Os02g18850.1		67 kDa		< 0.0001	0.26	unknown	-0.0078	0.85585433	-0.0059	0.8396566	-0.0124	0.8294604	0.1808	0.8337503	0.3058	0.8411209	0.2867	0.88194144
1377	TRUE	Empty	protein|importin-7, putative, expressed	LOC_Os02g27470.1		77 kDa	TRUE	0.3	0	unknown	0.0093	0.8789919	0.0063	0.8615598	0.0144	0.84099424	-0.0274	0.846524	-0.0464	0.86520267	0.0014	0.8820733
1378	TRUE	Empty	protein|transmembrane 9 superfamily member, putative, expressed	LOC_Os02g34690.1		67 kDa	TRUE	0.71	-0.02	unknown	0.008	0.78351027	-0.0037	0.7855235	0.0015	0.7820361	-0.0831	0.7737757	-0.0258	0.782582	0.0591	0.80066264
1379	TRUE	Empty	protein|ABC1 family domain containing protein, putative, expressed	LOC_Os02g36570.1		86 kDa		< 0.0001	0.35	unknown	-0.0011	0.7990962	0.0029	0.7977545	0.0011	0.79080707	0.3424	0.7921246	0.3209	0.80918854	0.4028	0.8415211
1380	TRUE	Empty	protein|tRNA synthetases class II domain containing protein, expressed	LOC_Os02g41470.1		66 kDa		< 0.0001	-0.22	unknown	0.0011	0.86041623	0.0072	0.835881	0.0045	0.80030394	-0.2452	0.7995372	-0.2793	0.87372756	-0.1971	0.95577395
1381	TRUE	Empty	protein|PSP domain containing protein, expressed	LOC_Os02g58090.1		66 kDa		0.79	-0.03	unknown	0.0104	0.8265188	0.0031	0.7953431	-0.0052	0.79642785	0.017	0.8121688	0.0686	0.8443176	-0.2116	0.89496696
1382	TRUE	Empty	protein|sucrose synthase, putative, expressed	LOC_Os02g58480.1		96 kDa	TRUE	< 0.0001	-0.17	unknown	-0.0067	0.82135916	-0.0056	0.81265724	-0.0064	0.7944291	-0.0715	0.86009	-0.1797	0.8163577	-0.26	0.99676126
1383	TRUE	Empty	protein|GTPase-activating protein, putative, expressed	LOC_Os03g17020.1		49 kDa		0.024	-0.08	unknown	0.0025	0.7992505	-0.0037	0.816199	0.0024	0.79694515	-0.1023	0.80374527	-0.0514	0.7918049	-0.1267	0.8130381
1384	TRUE	Empty	protein|RNA recognition motif containing protein, expressed	LOC_Os03g22380.1 (+1)		32 kDa	TRUE	< 0.0001	-0.27	unknown	-0.0027	0.82459795	0.0084	0.81933534	0.0003	0.8043986	-0.2417	0.80476534	-0.2222	0.94120675	-0.4556	0.96909803
1385	TRUE	Empty	protein|OsClp5 - Putative Clp protease homologue, expressed	LOC_Os03g22430.1		37 kDa		0.13	0.09	unknown	0.0043	0.86100286	0.0088	0.8609941	-0.0008	0.82169735	0.0366	0.82741237	0.0854	0.8620944	0.0962	0.92385644
1386	TRUE	Empty	protein|nucleoporin interacting component, putative, expressed	LOC_Os03g22690.1		97 kDa		0.26	0.01	unknown	-0.0023	0.7869232	0.0043	0.78128606	0.0005	0.7821404	-0.0028	0.7853294	0.0124	0.8039029	-0.004	0.87168723
1387	TRUE	Empty	protein|protein kinase domain containing protein, expressed	LOC_Os03g43760.1		42 kDa	TRUE	0.25	-0.01	unknown	0.0262	0.87086356	0.0205	0.8628068	0.0086	0.82198757	0.014	0.8461229	-0.086	0.8896906	-0.0763	1.0115777
1388	TRUE	Empty	protein|pleckstrin homology domain-containing protein, putative, expressed	LOC_Os03g46340.1		55 kDa	TRUE	0.045	0	unknown	0.0132	0.87061256	0.0069	0.8303597	-0.0082	0.8130249	-0.0024	0.78824896	-0.0292	0.7995497	0.0013	0.8719022
1389	TRUE	Empty	protein|histidine acid phosphatase, putative, expressed	LOC_Os03g48300.1		119 kDa	TRUE	0.023	-0.08	unknown	0.0047	0.7900713	-0.0021	0.79463845	-0.0002	0.7825635	-0.1259	0.7901973	-0.0651	0.7966557	-0.0448	0.80146074
1390	TRUE	Empty	protein|SWI/SNF-related matrix-associated actin-dependent regulator of chromatin subfamily C member, putative, expressed	LOC_Os03g51220.1		99 kDa	TRUE	< 0.0001	-0.1	unknown	0.0034	0.8319621	0.0053	0.83011174	0.0057	0.82613224	-0.1111	0.8244163	-0.0459	0.8390535	-0.1423	0.8326111
1391	TRUE	Empty	protein|ribosomal protein S6, putative, expressed	LOC_Os03g62630.1		23 kDa		0.00028	0.39	unknown	0.0134	0.8380103	0.0138	0.8349514	-0.0047	0.813209	0.3363	0.81811047	0.3682	0.8716608	0.3521	0.88838327
1392	TRUE	Empty	protein|amidase family protein, putative, expressed	LOC_Os04g01250.1		67 kDa		< 0.0001	-0.37	unknown	0.0044	0.9180049	0.0162	0.9199573	0	0.8278063	-0.2988	0.8577709	-0.4619	0.8894294	-0.3972	0.990436
1393	TRUE	Empty	protein|amidase family protein, putative, expressed	LOC_Os04g02780.1		46 kDa	TRUE	0.0097	-0.21	unknown	0.0064	0.859907	0.014	0.83536315	-0.0006	0.8079606	-0.1911	0.8159744	-0.1508	0.86256397	-0.2608	0.9287381
1394	TRUE	Empty	protein|NADPH-dependent oxidoreductase, putative, expressed	LOC_Os04g16732.1 (+1)		46 kDa	TRUE	< 0.0001	1.08	unknown	-0.0058	0.84469336	0.0065	0.8501724	0.0024	0.8549906	1.058	0.8364254	1.0966	0.84657896	1.0858	0.87761277
1395	TRUE	Empty	protein|chloroplast 30S ribosomal protein S4, putative, expressed	LOC_Os04g16764.1		23 kDa		< 0.0001	0.86	unknown	0.0373	0.9402602	0.0141	0.8633273	-0.0006	0.82164556	0.8403	0.81587124	0.8083	0.87921154	0.8779	0.99186426
1396	TRUE	Empty	protein|nuclear transport factor 2, putative, expressed	LOC_Os04g30430.1		51 kDa	TRUE	0.0045	-0.21	unknown	0.0046	0.82393426	0.0033	0.8005345	-0.0042	0.7846734	-0.182	0.78220177	-0.1734	0.8767641	-0.3291	0.98618984
1397	TRUE	Empty	protein|glycerophosphoryl diester phosphodiesterase family protein, putative, expressed	LOC_Os04g39610.1		81 kDa		0.71	-0.07	unknown	0.0073	0.8021631	0.01	0.8101803	0.0085	0.7968256	-0.1276	0.8073474	-0.0465	0.80716187	-0.0672	0.8306067
1398	TRUE	Empty	protein|oxidoreductase, short chain dehydrogenase/reductase family, putative, expressed	LOC_Os04g40730.1		35 kDa	TRUE	< 0.0001	-0.36	unknown	0.0338	0.9193098	0.0307	0.888524	0.006	0.8671792	-0.3951	0.8796182	-0.405	0.8704774	-0.3606	0.96229213
1399	TRUE	Empty	protein|glycosyl hydrolases, putative, expressed	LOC_Os04g45290.1		52 kDa	TRUE	< 0.0001	-0.45	unknown	0.0166	0.9018444	-0.0018	0.8800288	-0.0012	0.8358933	-0.4975	0.8339122	-0.4942	0.91465276	-0.5239	1.0830963
1400	TRUE	Empty	protein|ENTH domain containing protein, expressed	LOC_Os04g51120.1		63 kDa		< 0.0001	0.39	unknown	-0.0241	0.83676845	-0.0155	0.8334811	-0.0193	0.8377697	0.4036	0.83829707	0.503	0.84144837	0.3366	0.83920056
1401	TRUE	Empty	protein|FGGY family of carbohydrate kinases, putative, expressed	LOC_Os04g55410.1		57 kDa		< 0.0001	-0.52	unknown	0.0057	0.8273489	-0.0049	0.8328017	0.0116	0.80591154	-0.5403	0.81683797	-0.5443	0.867335	-0.5443	1.0652146
1402	TRUE	Empty	protein|eukaryotic translation initiation factor 3 subunit F, putative, expressed	LOC_Os05g01450.1		31 kDa		< 0.0001	-0.21	unknown	0.0055	0.8208584	-0.0033	0.81292534	0.0055	0.798961	-0.2547	0.8149531	-0.2069	0.8224362	-0.1423	0.90105957
1403	TRUE	Empty	protein|SCC3, putative, expressed	LOC_Os05g09620.1		127 kDa	TRUE	0.61	0	unknown	0.0002	0.7829857	0.0065	0.7826978	0.0027	0.7807988	-0.0684	0.77956367	0.0204	0.7798142	0.0628	0.78758204
1404	TRUE	Empty	protein|Papain family cysteine protease domain containing protein, expressed	LOC_Os05g24550.1 (+3)		48 kDa	TRUE	< 0.0001	-0.42	unknown	0.0051	0.8344047	0.0001	0.82112014	0.0039	0.81092453	-0.4168	0.80865777	-0.3718	0.8653841	-0.5914	0.9492782
1405	TRUE	Empty	protein|GTP-binding protein, putative, expressed	LOC_Os05g28940.1		45 kDa		< 0.0001	-0.2	unknown	0.0086	0.8551169	0.0052	0.8412925	0.0091	0.80852246	-0.226	0.80931115	-0.1928	0.8600723	-0.202	0.9091588
1406	TRUE	Empty	protein|coiled-coil domain-containing protein 47 precursor, putative, expressed	LOC_Os05g35710.1		54 kDa	TRUE	0.49	-0.04	unknown	0.01	0.8241374	0.0056	0.79286146	0.0068	0.7887559	-0.0568	0.7910957	-0.0483	0.7840844	-0.0331	0.8387758
1407	TRUE	Empty	protein|Core histone H2A/H2B/H3/H4 domain containing protein, putative, expressed	LOC_Os05g38640.1		17 kDa	TRUE	0.89	0.04	unknown	0.009	0.8601951	0.0031	0.8356009	-0.0023	0.7945592	0.2421	1.0570235	-0.0502	0.9109038	-0.1891	2.551418
1408	TRUE	Empty	protein|oryzain alpha chain precursor, putative, expressed	LOC_Os05g43230.1		48 kDa		0.26	-0.04	unknown	0.004	0.81386584	0.0042	0.8258898	-0.001	0.80977845	0.0355	0.835829	-0.0214	0.8453947	-0.1867	0.9603495
1409	TRUE	Empty	protein|WD domain, G-beta repeat domain containing protein, expressed	LOC_Os05g47890.1		36 kDa	TRUE	0.22	-0.03	unknown	0.0147	0.8883944	0.0012	0.85790414	-0.0015	0.8378911	-0.1359	0.8352822	-0.0508	0.8618373	-0.0163	0.89674056
1410	TRUE	Empty	protein|T-complex protein, putative, expressed	LOC_Os05g48290.3		49 kDa	TRUE	0.63	0.05	unknown	0.0022	0.8273321	-0.0068	0.8318422	0.0008	0.8150621	-0.0142	0.82050484	0.0931	0.8243523	0.065	0.825417
1411	TRUE	Empty	protein|ubiquitin carboxyl-terminal hydrolase, family 1, putative, expressed	LOC_Os05g49610.1		58 kDa	TRUE	0.0074	0.1	unknown	0.0206	0.8952826	0.0072	0.8310198	0.0081	0.82121927	0.1066	0.81880945	0.1885	0.83861977	0.0596	0.8670795
1412	TRUE	Empty	protein|monocopper oxidase, putative, expressed	LOC_Os06g01490.1		66 kDa		0.00096	-0.13	unknown	0.0099	0.83227104	0.0029	0.8162245	0.0016	0.79436696	-0.1071	0.79849875	-0.1617	0.8227371	-0.1504	0.8907215
1413	TRUE	Empty	protein|magnesium-protoporphyrin O-methyltransferase, putative, expressed	LOC_Os06g04150.1		35 kDa		< 0.0001	0.58	unknown	0.0039	0.8579695	-0.001	0.8261485	-0.0054	0.82577205	0.5831	0.84342635	0.5648	0.8519199	0.5687	0.8734133
1414	TRUE	Empty	protein|OsLIM - LIM domain protein, putative actin-binding protein and transcription factor, expressed	LOC_Os06g13030.1		140 kDa		< 0.0001	-0.93	unknown	0.0261	1.1037747	0.0231	1.0764462	0.0182	1.079353	-0.9915	1.084669	-0.7629	1.1116056	-1.071	1.0982679
1415	TRUE	Empty	protein|cytidine and deoxycytidylate deaminase zinc-binding region family protein, expressed	LOC_Os06g29430.1		180 kDa	TRUE	0.28	-0.03	unknown	0.0004	0.80925786	-0.0061	0.81042486	0.0022	0.81343526	-0.064	0.8120679	0.0195	0.8098867	-0.0526	0.8118616
1416	TRUE	Empty	protein|UDP-arabinose 4-epimerase 1, putative, expressed	LOC_Os07g04690.1		47 kDa	TRUE	0.28	0.04	unknown	0.01	0.8136676	-0.0042	0.8036737	0.0003	0.7933867	0.0078	0.7897362	0.0764	0.7964321	0.0049	0.8659176
1417	TRUE	Empty	protein|spermidine synthase, putative, expressed	LOC_Os07g22600.1		35 kDa	TRUE	0.38	-0.03	unknown	-0.0057	0.8361495	0.0026	0.82505554	-0.0041	0.8135291	-0.0503	0.8299539	-0.0269	0.8294086	-0.006	0.85855293
1418	TRUE	Empty	protein|expressed protein	LOC_Os07g38360.2		150 kDa		0.0038	0.05	unknown	0.0071	0.82402664	0.003	0.82244426	0.0037	0.81791484	0.0688	0.82661515	0.1058	0.8884459	-0.0357	0.88671076
1419	TRUE	Empty	protein|alpha-1,4-glucan-protein synthase, putative, expressed	LOC_Os07g41360.1		41 kDa	TRUE	0.26	-0.11	unknown	0.0362	0.9770226	0.0117	0.86530983	0.0067	0.82331663	-0.2309	0.81495875	-0.1904	0.9053531	-0.1201	1.1545842
1420	TRUE	Empty	protein|adaptor complexes medium subunit family domain containing protein, expressed	LOC_Os07g42810.1		51 kDa		0.16	-0.1	unknown	0.0112	0.8845955	0.0219	0.84608924	-0.0022	0.818174	-0.1155	0.81871295	-0.1605	0.85192406	-0.1693	1.0347611
1421	TRUE	Empty	protein|FAT domain-containing protein, putative, expressed	LOC_Os07g45070.1		181 kDa	TRUE	0.95	-0.01	unknown	-0.002	0.827184	0.0038	0.84005576	0.0019	0.81660223	-0.0203	0.83928853	-0.0589	0.8244624	0.0319	0.88384616
1422	TRUE	Empty	protein|glycosyl hydrolases family 16, putative, expressed	LOC_Os08g13920.1		32 kDa		< 0.0001	-0.24	unknown	0.0098	0.81281066	0.0024	0.80799013	0.0001	0.8069974	-0.2893	0.81449574	-0.2001	0.8045847	-0.2238	0.8273954
1423	TRUE	Empty	protein|transposon protein, putative, CACTA, En/Spm sub-class, expressed	LOC_Os08g32100.1		103 kDa		0.87	-0.1	unknown	0.0356	0.9839058	0.0433	0.9658782	0.0127	0.903248	-0.1818	0.9093322	-0.1088	0.97397316	-0.1212	0.98540413
1424	TRUE	Empty	protein|2-oxo acid dehydrogenases acyltransferase domain containing protein, expressed	LOC_Os08g33440.1		49 kDa	TRUE	0.0079	-0.11	unknown	0.01	0.81229514	0.0084	0.80950755	-0.0059	0.79467654	-0.0477	0.79547125	-0.1353	0.84132695	-0.1512	0.91300523
1425	TRUE	Empty	protein|riboflavin biosynthesis protein ribAB, chloroplast precursor, putative, expressed	LOC_Os08g37605.1		60 kDa	TRUE	< 0.0001	0.16	unknown	-0.001	0.80938417	0.0006	0.79709816	-0.0013	0.7900428	0.085	0.7846782	0.1979	0.79455054	0.1894	0.7961696
1426	TRUE	Empty	protein|fasciclin-like arabinogalactan protein 8 precursor, putative, expressed	LOC_Os09g07350.1		42 kDa		0.076	-0.06	unknown	0.0045	0.80301076	0.0084	0.7877578	0.002	0.7851026	-0.0531	0.78725356	0.0303	0.804653	-0.1992	0.83614165
1427	TRUE	Empty	protein|rhodanese-like, putative, expressed	LOC_Os09g10750.1		26 kDa		< 0.0001	0.65	unknown	-0.0118	0.8589458	0.0004	0.85151297	-0.0044	0.8221353	0.6389	0.8346469	0.6649	0.8658268	0.6174	0.8755582
1428	TRUE	Empty	protein|annexin, putative, expressed	LOC_Os09g23160.1		36 kDa		< 0.0001	-0.34	unknown	0.0217	0.87003344	0.008	0.83511245	0.0098	0.79887414	-0.2843	0.79597867	-0.4063	0.9277266	-0.4317	1.1609575
1429	TRUE	Empty	protein|NTMC2Type1.2 protein, putative, expressed	LOC_Os09g36770.2		61 kDa	TRUE	0.51	-0.06	unknown	0.006	0.8278578	0.0032	0.8269599	-0.0022	0.8038676	0.0003	0.81786674	-0.1132	0.8446573	-0.06	0.9707144
1430	TRUE	Empty	protein|dehydrogenase, putative, expressed	LOC_Os10g11810.2		39 kDa		< 0.0001	-0.33	unknown	0.0217	0.8984731	0.0105	0.82834905	0.0001	0.80194837	-0.3827	0.8001516	-0.3317	0.8158249	-0.2953	0.83221537
1431	TRUE	Empty	protein|vacuolar-sorting receptor precursor, putative, expressed	LOC_Os10g20630.1		70 kDa	TRUE	0.3	0.04	unknown	-0.0035	0.8695845	-0.0107	0.8195493	-0.0061	0.8304542	0.0545	0.82950747	0.1383	0.8570188	-0.0146	0.8580692
1432	TRUE	Empty	protein|LIG1 - Putative DNA ligase I, expressed	LOC_Os10g34750.1		89 kDa		< 0.0001	0.28	unknown	0.0145	0.86084616	0.0074	0.85256207	-0.0039	0.81696755	0.2574	0.82427293	0.2272	0.88853836	0.2591	0.99815047
1433	TRUE	Empty	protein|KH domain containing protein, putative, expressed	LOC_Os10g35220.1		83 kDa		< 0.0001	0.12	unknown	0.0046	0.8076077	-0.0023	0.80016476	-0.0054	0.80476636	0.1528	0.80660224	0.1693	0.83927804	0.0742	0.8780941
1434	TRUE	Empty	protein|cytidylyltransferase domain containing protein, expressed	LOC_Os11g03050.1		47 kDa	TRUE	0.32	0.03	unknown	0.0023	0.81229335	-0.0067	0.8032567	0.0065	0.80808	-0.0057	0.8044146	0.0381	0.8026337	0.0514	0.82084477
1435	TRUE	Empty	protein|initiation factor 2 subunit family domain containing protein, expressed	LOC_Os11g11050.1		54 kDa		0.52	-0.01	unknown	-0.0024	0.782238	0.0025	0.7782922	0.0063	0.7741218	-0.0111	0.77124304	0.0389	0.78459555	-0.0523	0.82290936
1436	TRUE	Empty	protein|thioredoxin, putative, expressed	LOC_Os12g08730.1		19 kDa		0.024	0.71	unknown	0.0502	1.014285	0.0554	0.99217725	-0.0389	0.9701336	0.9457	0.9591848	0.6462	0.9970491	0.464	1.1122564
1437	TRUE	Empty	protein|SET domain-containing protein, putative, expressed	LOC_Os12g13460.1		57 kDa		< 0.0001	0.41	unknown	0.0112	0.86889374	0.0206	0.8806631	-0.0009	0.7887005	0.3604	0.8009127	0.3525	0.8029261	0.492	0.81212544
1438	TRUE	Empty	protein|MCM7 - Putative minichromosome maintenance MCM complex subunit 7, expressed	LOC_Os12g37400.1		81 kDa		< 0.0001	-0.35	unknown	0.0285	0.9191593	0.0131	0.8986187	0.0064	0.8135252	-0.396	0.8199921	-0.4154	0.8526892	-0.3348	0.9261901
1439	TRUE	Empty	protein|chlorophyll A-B binding protein, putative, expressed	LOC_Os01g52240.1		28 kDa	TRUE	< 0.0001	1.03	unknown	0.0003	0.89231926	-0.0121	0.8881049	-0.0014	0.8713331	0.9288	0.859388	1.084	0.95196813	1.0505	1.0738978
1440	TRUE	Empty	protein|lactate/malate dehydrogenase, putative, expressed	LOC_Os01g61380.1		42 kDa	TRUE	< 0.0001	-0.25	unknown	-0.0014	0.7844868	-0.0008	0.7821136	0.0036	0.7835148	-0.2856	0.7942625	-0.1796	0.78386307	-0.2514	0.78931385
1441	TRUE	Empty	protein|uricase, putative, expressed	LOC_Os01g64520.1		35 kDa		< 0.0001	-0.46	unknown	0.0271	0.91190475	0.0309	0.8996657	0.0022	0.81493354	-0.5145	0.8086506	-0.4517	0.8342207	-0.4469	0.9254994
1442	TRUE	Empty	protein|actin, putative, expressed	LOC_Os01g64630.4		42 kDa	TRUE	0.012	0.16	unknown	-0.0098	0.86147666	-0.0107	0.81196666	-0.0029	0.81419593	0.2558	0.90403193	0.1753	0.80313855	0.0331	0.91442406
1443	TRUE	Empty	protein|salt stress root protein RS1, putative, expressed	LOC_Os02g18410.1		24 kDa		0.58	-0.11	unknown	0.0493	0.9503346	0.0553	1.0162581	0.0398	0.9164547	0.0179	0.92733073	-0.1736	1.0414245	-0.4389	1.5878848
1444	TRUE	Empty	protein|tetratricopeptide repeat domain containing protein, expressed	LOC_Os02g47880.2		77 kDa	TRUE	0.87	0.01	unknown	0.0065	0.8316267	0.0028	0.8083574	0.0016	0.8040922	-0.0668	0.8128466	0.0467	0.8046141	-0.0322	0.84439385
1445	TRUE	Empty	protein|expressed protein	LOC_Os02g58410.1		241 kDa		0.092	0.03	unknown	0.0097	0.8755851	-0.0007	0.8449818	0.0079	0.83597827	-0.0109	0.8555291	0.0652	0.83597016	-0.0161	0.97565055
1446	TRUE	Empty	protein|malonyl CoA-acyl carrier protein transacylase, mitochondrial precursor, putative, expressed	LOC_Os03g18590.1		40 kDa		0.47	0.02	unknown	0.0087	0.80457205	0.0055	0.8045088	0.0013	0.7710928	0.0285	0.7785961	0.0244	0.79432845	-0.0192	0.83984184
1447	TRUE	Empty	protein|OsSub30 - Putative Subtilisin homologue, expressed	LOC_Os03g40830.1		78 kDa	TRUE	0.0006	0.09	unknown	0.0028	0.79689735	0.0024	0.79400706	0.0064	0.7915264	0.0948	0.80186534	0.132	0.8015352	0.0131	0.8117651
1448	TRUE	Empty	protein|cysteine synthase, putative, expressed	LOC_Os03g53650.3		34 kDa	TRUE	< 0.0001	-0.43	unknown	0.0261	0.87759185	0.0037	0.8201112	0.0021	0.7927641	-0.4866	0.79526013	-0.4681	0.8938625	-0.4694	0.97225165
1449	TRUE	Empty	protein|expressed protein	LOC_Os04g13470.1		107 kDa		0.39	-0.02	unknown	0.0004	0.8273469	0.0004	0.8197616	-0.0028	0.8160901	-0.0431	0.8209253	-0.0324	0.82494396	0.01	0.83198243
1450	TRUE	Empty	protein|SWIB/MDM2 domain containing protein, expressed	LOC_Os04g31320.1		51 kDa		0.045	-0.06	unknown	-0.0006	0.79062563	0.0068	0.7796835	0.0061	0.78069633	-0.0922	0.785351	-0.0315	0.79605806	-0.0585	0.81508785
1451	TRUE	Empty	protein|CAMK_CAMK_like.27 - CAMK includes calcium/calmodulin depedent protein kinases, expressed	LOC_Os04g49510.1		61 kDa	TRUE	0.039	-0.1	unknown	0.0064	0.8884064	0.0091	0.8330702	0.0031	0.82588345	-0.2188	0.82598335	-0.0528	0.8289989	-0.0992	0.8695817
1452	TRUE	Empty	protein|dnaJ homolog subfamily B member 11 precursor, putative, expressed	LOC_Os05g06440.1		39 kDa		< 0.0001	-0.37	unknown	0.0293	0.87758815	0.0037	0.8201459	-0.0015	0.8001211	-0.3984	0.8075025	-0.4067	0.86294174	-0.4258	1.0209854
1453	TRUE	Empty	protein|bark storage protein A precursor, putative, expressed	LOC_Os06g02210.1		38 kDa		< 0.0001	-0.33	unknown	0.0058	0.82737565	-0.0068	0.8169475	-0.0074	0.81775206	-0.4324	0.81385905	-0.3241	0.8242628	-0.2629	0.84119827
1454	TRUE	Empty	protein|expressed protein	LOC_Os06g05740.1		34 kDa		0.89	-0.01	unknown	0.0035	0.77923024	0.0075	0.7895002	0.0011	0.7777193	0.009	0.78298825	0.0665	0.7895641	-0.1175	0.8548775
1455	TRUE	Empty	protein|ATMAP70 protein, putative, expressed	LOC_Os06g14080.1		68 kDa	TRUE	0.00093	0.09	unknown	0.0001	0.7770005	-0.0078	0.7789085	0.0056	0.77782375	0.1142	0.7839272	0.1595	0.78188324	-0.0118	0.77943534
1456	TRUE	Empty	protein|DNA topoisomerase I family protein, expressed	LOC_Os06g16980.2		130 kDa	TRUE	0.079	-0.02	unknown	0.015	0.82912654	0.0079	0.8453585	0.0052	0.82438606	-0.0104	0.8232581	-0.0734	0.8514799	-0.0192	0.9194495
1457	TRUE	Empty	protein|transposon protein, putative, CACTA, En/Spm sub-class, expressed	LOC_Os06g18780.1		263 kDa	TRUE	0.0021	-0.41	unknown	0.1014	1.6304893	0.0592	1.1375995	0.0593	1.1007792	-0.636	1.0871116	-0.359	1.1108737	-0.6126	1.2263026
1458	TRUE	Empty	protein|selenoprotein O, putative, expressed	LOC_Os06g21600.1		69 kDa		0.22	0.01	unknown	0.0058	0.80135775	0	0.7932059	0.0057	0.7944954	0.0527	0.802984	-0.0009	0.8231227	-0.0372	0.9232702
1459	TRUE	Empty	protein|glycosyl hydrolase, family 31, putative, expressed	LOC_Os06g46340.1		97 kDa	TRUE	< 0.0001	-0.55	unknown	0.016	0.87628514	0.011	0.86439604	0.0021	0.8320532	-0.5663	0.84802836	-0.5908	0.85791683	-0.5452	0.8853714
1460	TRUE	Empty	protein|eukaryotic translation initiation factor 5A, putative, expressed	LOC_Os07g02210.2		18 kDa	TRUE	< 0.0001	-0.2	unknown	0.0058	0.90575343	-0.004	0.8408232	0.0013	0.8381352	-0.2012	0.8324936	-0.1246	0.847793	-0.3008	0.906838
1461	TRUE	Empty	protein|tetratricopeptide repeat, putative, expressed	LOC_Os07g06710.1		60 kDa	TRUE	0.13	0.06	unknown	-0.0029	0.8026209	0.0054	0.800386	-0.0023	0.80499834	-0.0088	0.8049026	0.1316	0.81279635	0.0522	0.80334747
1462	TRUE	Empty	protein|tim44-like domain containing protein, expressed	LOC_Os07g22700.2		53 kDa		< 0.0001	-0.13	unknown	0.0135	0.81008923	0.0031	0.79855317	0.0034	0.78772813	-0.1136	0.7873218	-0.0881	0.8223562	-0.1803	0.8298539
1463	TRUE	Empty	protein|glycosyl hydrolase, family 31, putative, expressed	LOC_Os07g23880.1		116 kDa	TRUE	0.00041	-0.16	unknown	0.0068	0.827925	-0.0049	0.8046621	0.0022	0.7905693	-0.1928	0.7890628	-0.1906	0.84642875	-0.1526	0.92240167
1464	TRUE	Empty	protein|cytochrome b6-f complex iron-sulfur subunit, chloroplast precursor, putative, expressed	LOC_Os07g37030.1		24 kDa		< 0.0001	1	unknown	-0.0056	0.90267473	0.0041	0.94180626	-0.0228	0.87971824	1.1343	0.88914657	1.0967	0.9175506	0.8972	0.939649
1465	TRUE	Empty	protein|THYLAKOID FORMATION1, chloroplast precursor, putative, expressed	LOC_Os07g37250.1		32 kDa		< 0.0001	0.47	unknown	-0.0049	0.77251595	-0.0044	0.77852786	-0.0012	0.7664402	0.5178	0.77748245	0.4608	0.78005064	0.4023	0.87803346
1466	TRUE	Empty	protein|ribosome recycling factor, putative, expressed	LOC_Os07g38300.1		30 kDa	TRUE	< 0.0001	0.2	unknown	0.001	0.7741986	0.0029	0.77596706	0.0046	0.75771177	0.2257	0.76982284	0.3391	0.78108084	-0.0019	0.8377193
1467	TRUE	Empty	protein|alpha-soluble NSF attachment protein, putative, expressed	LOC_Os08g18110.1		32 kDa		< 0.0001	-0.18	unknown	0.0243	0.870041	0.0099	0.8279252	0.0041	0.8096138	-0.1435	0.8085442	-0.2008	0.8570862	-0.2228	0.8904927
1468	TRUE	Empty	protein|signal recognition particle receptor, putative, expressed	LOC_Os08g37444.2 (+1)		69 kDa		0.0047	-0.15	unknown	0.0134	0.8719333	0.0006	0.85914886	-0.0014	0.8201212	-0.176	0.82223296	-0.1879	0.8792272	-0.1149	0.9204242
1469	TRUE	Empty	protein|expressed protein	LOC_Os08g37610.1 (+1)		102 kDa		< 0.0001	0.16	unknown	-0.0006	0.81210196	0.0007	0.802644	0.0019	0.7924279	0.1557	0.7991135	0.148	0.829065	0.126	0.8790071
1470	TRUE	Empty	protein|Os8bglu27 - beta-glucosidase homologue, similar to Os4bglu12 exoglucanase, expressed	LOC_Os08g39860.1		57 kDa	TRUE	< 0.0001	-0.18	unknown	0.0106	0.87432724	0.0112	0.8503417	0.0103	0.82514787	-0.2283	0.8273093	-0.1991	0.8447621	-0.1227	0.8738075
1471	TRUE	Empty	protein|kinesin motor domain containing protein, expressed	LOC_Os08g43400.3		112 kDa		0.013	0.14	unknown	-0.0013	0.85702413	-0.0051	0.8525127	-0.0019	0.85731566	0.1057	0.85154086	0.1266	0.84553117	0.2101	0.8699668
1472	TRUE	Empty	protein|uncharacterized protein ycf39, putative, expressed	LOC_Os08g44000.1		43 kDa		< 0.0001	0.41	unknown	0.0109	0.82690334	0.0013	0.8099	0.0012	0.79556924	0.4821	0.8124951	0.4014	0.85346454	0.3207	0.88450235
1473	TRUE	Empty	protein|flowering time control protein FCA, putative, expressed	LOC_Os09g03610.1		80 kDa		0.99	-0.08	unknown	0.0048	0.85468805	0.0119	0.8503292	0.0009	0.8315433	-0.0726	0.83053964	0.0028	0.8849559	-0.1803	0.9111396
1474	TRUE	Empty	protein|leucyl-tRNA synthetase, cytoplasmic, putative, expressed	LOC_Os09g21110.1		123 kDa	TRUE	< 0.0001	0.26	unknown	0.006	0.84168077	0.0029	0.80803996	0.0004	0.79858685	0.2105	0.7950732	0.251	0.83216107	0.2896	0.8731657
1475	TRUE	Empty	protein|6-phosphogluconolactonase, putative, expressed	LOC_Os09g35970.1		34 kDa	TRUE	< 0.0001	-0.18	unknown	0.0016	0.81221646	0.0006	0.78595454	0.0093	0.7920397	-0.2237	0.7889637	-0.1577	0.812718	-0.1886	0.83253753
1476	TRUE	Empty	protein|isoflavone reductase, putative, expressed	LOC_Os10g01044.1		52 kDa		< 0.0001	0.94	unknown	0.0126	0.89200276	-0.007	0.8751683	-0.0003	0.83715975	0.8936	0.8454901	0.9451	0.87207794	0.9884	0.90262103
1477	TRUE	Empty	protein|transposon protein, putative, CACTA, En/Spm sub-class, expressed	LOC_Os10g02630.1		55 kDa		< 0.0001	-0.73	unknown	0.053	1.0395837	0.0188	0.95147526	0.0276	0.91494644	-0.7368	0.91494083	-0.6998	0.99782693	-0.9095	1.1516409
1478	TRUE	Empty	protein|PPR repeat domain containing protein, putative, expressed	LOC_Os10g10170.1		102 kDa		< 0.0001	0.46	unknown	0.0033	0.8000318	-0.0006	0.797127	-0.0031	0.8010716	0.4126	0.79644233	0.4911	0.8051686	0.4373	0.848815
1479	TRUE	Empty	protein|CESA7 - cellulose synthase, expressed	LOC_Os10g32980.1		120 kDa	TRUE	< 0.0001	0.24	unknown	-0.0066	0.8134789	-0.0006	0.8117405	-0.0084	0.80736345	0.2425	0.8022232	0.2371	0.82288	0.2328	0.8744162
1480	TRUE	Empty	protein|CS domain containing protein, putative, expressed	LOC_Os10g42700.1		41 kDa		< 0.0001	0.44	unknown	-0.0078	0.83522314	0.0031	0.8370709	-0.0059	0.83443904	0.3446	0.83962756	0.4857	0.84006584	0.48	0.8229462
1481	TRUE	Empty	protein|acyl-CoA synthetase protein, putative, expressed	LOC_Os11g04980.1 (+1)		78 kDa	TRUE	0.099	-0.05	unknown	0.003	0.78509116	0.0017	0.78587043	-0.0048	0.78712386	-0.0876	0.7917379	-0.0829	0.7973554	0.0227	0.79263955
1482	TRUE	Empty	protein|CAMK_CAMK_like.43 - CAMK includes calcium/calmodulin depedent protein kinases, expressed	LOC_Os11g07040.1		57 kDa	TRUE	0.05	-0.03	unknown	-0.007	0.8317999	0.0083	0.82146573	0.0047	0.81879437	-0.0418	0.82077515	0.0386	0.84586185	-0.1095	0.88658637
1483	TRUE	Empty	protein|expressed protein	LOC_Os11g08090.1		228 kDa	TRUE	< 0.0001	0.19	unknown	0.0048	0.7827384	0.0098	0.8076365	0.002	0.78821653	0.1459	0.79199606	0.1885	0.7793283	0.2142	0.7886833
1484	TRUE	Empty	protein|DEAD-box ATP-dependent RNA helicase, putative, expressed	LOC_Os11g38670.1		66 kDa	TRUE	0.37	-0.07	unknown	0.0029	0.81446457	-0.0002	0.8173196	-0.003	0.796652	-0.0671	0.7973036	-0.0711	0.8187698	-0.0663	0.831529
1485	TRUE	Empty	protein|enoyl-CoA hydratase/isomerase family protein, putative, expressed	LOC_Os12g16350.1		67 kDa	TRUE	< 0.0001	-0.23	unknown	0.0115	0.8600421	0.0032	0.8311878	0.0082	0.81384987	-0.2435	0.82142043	-0.2848	0.8304368	-0.1362	0.8558732
1486	TRUE	Empty	protein|vacuolar protein sorting-associating protein 4B, putative, expressed	LOC_Os01g04814.1		48 kDa	TRUE	0.15	0.04	unknown	0.0054	0.8190397	0.0023	0.8235775	-0.0066	0.8088309	0.0776	0.8217586	0.0636	0.83069736	-0.0408	0.8870733
1487	TRUE	Empty	protein|expressed protein	LOC_Os01g07382.1		42 kDa		0.098	0.05	unknown	0.0073	0.79729563	-0.0001	0.7986729	0.0042	0.7880214	0.0974	0.8080851	0.0623	0.7954425	-0.0173	0.8897863
1488	TRUE	Empty	protein|DEAD-box ATP-dependent RNA helicase, putative, expressed	LOC_Os01g08930.1		68 kDa		0.1	-0.15	unknown	0.0026	0.8296811	0.0081	0.83527017	-0.0011	0.8069928	-0.1524	0.8074603	-0.1399	0.8701329	-0.1773	0.9277226
1489	TRUE	Empty	protein|ribosomal protein L7Ae, putative, expressed	LOC_Os01g16890.1		12 kDa	TRUE	< 0.0001	-0.31	unknown	0.0154	0.8784006	0.0055	0.8472744	0.0022	0.80322593	-0.3115	0.80927795	-0.3174	0.8745188	-0.3501	0.9293162
1490	TRUE	Empty	protein|homeodomain, putative, expressed	LOC_Os01g21590.1		58 kDa		< 0.0001	-0.95	unknown	-0.0026	0.9336504	0.0072	0.91904384	-0.0058	0.919616	-0.8802	0.91129553	-0.8623	0.9398649	-1.1069	0.9484279
1491	TRUE	Empty	protein|transferase family protein, putative, expressed	LOC_Os01g42870.1		46 kDa	TRUE	0.00012	0.14	unknown	-0.0029	0.82614213	0.0077	0.8094896	0.0001	0.8031265	0.1024	0.8094348	0.1674	0.82385075	0.1492	0.82592005
1492	TRUE	Empty	protein|PPR repeat domain containing protein, putative, expressed	LOC_Os01g48380.1		113 kDa		0.12	0.06	unknown	-0.0025	0.79464054	-0.0032	0.78990513	-0.0026	0.79537	0.0442	0.79568356	0.0686	0.79469573	0.0686	0.8004325
1493	TRUE	Empty	protein|enoyl-CoA hydratase/isomerase family protein, putative, expressed	LOC_Os01g54860.1		43 kDa		< 0.0001	-0.36	unknown	0.0047	0.82040703	0.0137	0.8303709	0.0183	0.82409894	-0.3929	0.82088643	-0.3873	0.84412676	-0.352	0.89381516
1494	TRUE	Empty	protein|thylakoid lumenal 20 kDa protein, putative, expressed	LOC_Os01g59090.1		29 kDa		< 0.0001	0.55	unknown	-0.0029	0.804946	0.0059	0.79715127	0.0023	0.79250264	0.5625	0.7936196	0.6058	0.7943442	0.4906	0.8289237
1495	TRUE	Empty	protein|transposon protein, putative, CACTA, En/Spm sub-class, expressed	LOC_Os01g72890.1 (+1)		48 kDa	TRUE	0.012	-0.26	unknown	0.0036	0.8060813	0.0074	0.79526067	0.0021	0.7836743	-0.1636	0.89300555	-0.1745	0.81724334	-0.5024	1.0060081
1496	TRUE	Empty	protein|Ubiquitin family domain containing protein, expressed	LOC_Os02g10510.1		46 kDa		< 0.0001	-0.47	unknown	0.0437	0.987475	0.0094	0.86482966	0.0173	0.8709919	-0.5432	0.86811036	-0.4463	0.895778	-0.5456	0.8748761
1497	TRUE	Empty	protein|splicing factor 3 subunit 1, putative, expressed	LOC_Os02g14780.2		87 kDa		0.52	-0.09	unknown	0.0074	0.8050936	0.0078	0.78897977	0.0007	0.77434504	-0.1034	0.7699277	-0.0564	0.84979206	-0.1743	0.8974302
1498	TRUE	Empty	protein|N-carbamoylputrescine amidase, putative, expressed	LOC_Os02g33080.1		33 kDa		< 0.0001	-0.39	unknown	0.0172	0.92614585	0.0083	0.8880303	0.0105	0.846284	-0.3865	0.8773659	-0.368	0.9180114	-0.4821	1.0434252
1499	TRUE	Empty	protein|1-aminocyclopropane-1-carboxylate deaminase, putative, expressed	LOC_Os02g53330.1 (+1)		61 kDa	TRUE	0.83	-0.03	unknown	0.0019	0.8045953	0.009	0.81254977	-0.0029	0.7938813	-0.0527	0.79420835	-0.0586	0.7998332	0.0459	0.8439507
1500	TRUE	Empty	protein|chaperone protein dnaJ, putative, expressed	LOC_Os02g56040.1		52 kDa	TRUE	0.071	0.09	unknown	0	0.80348545	-0.0008	0.81171256	-0.0068	0.7987244	0.0837	0.7953715	0.1047	0.80030453	0.101	0.8483087
1501	TRUE	Empty	protein|conserved oligomeric complex COG6 family protein, expressed	LOC_Os03g12460.1		77 kDa		0.86	-0.05	unknown	0.0126	0.8417512	0.0172	0.82081175	0.0011	0.79604405	-0.0613	0.8105574	0.0215	0.7955147	-0.096	0.91059035
1502	TRUE	Empty	protein|oxysterol-binding protein, putative, expressed	LOC_Os03g16690.1		52 kDa		0.00012	-0.18	unknown	0.0194	0.84749657	0.0019	0.8127186	0.0019	0.7907712	-0.1568	0.7989393	-0.174	0.87330943	-0.2264	0.9731867
1503	TRUE	Empty	protein|ATP synthase B chain, chloroplast precursor, putative, expressed	LOC_Os03g17070.1		23 kDa		< 0.0001	1.61	unknown	0.0293	0.9157992	0.0031	0.88279825	0.0176	0.8788901	1.6348	0.80450433	1.6332	0.9235055	1.417	1.0666139
1504	TRUE	Empty	protein|ABC transporter, ATP-binding protein, putative, expressed	LOC_Os03g17180.1		156 kDa	TRUE	0.0031	0.11	unknown	0.0015	0.8090833	0.0052	0.804134	-0.0019	0.81721	0.151	0.82751656	0.0939	0.7986996	0.1371	0.869746
1505	TRUE	Empty	protein|PPR2, putative, expressed	LOC_Os03g19650.2		57 kDa		< 0.0001	0.27	unknown	0.0059	0.86284304	0.0109	0.85419315	0.0188	0.8548805	0.2247	0.8573261	0.2421	0.8548721	0.3139	0.8614818
1506	TRUE	Empty	protein|expressed protein	LOC_Os03g21370.1		24 kDa		0.00056	0.23	unknown	0.0426	1.0372547	0.0438	0.92888814	0.0045	0.8281894	0.1989	0.82054573	0.1253	1.0534055	0.1962	1.0964311
1507	TRUE	Empty	protein|peptidyl-prolyl isomerase PASTICCINO1, putative, expressed	LOC_Os03g25140.1		70 kDa		< 0.0001	-0.21	unknown	-0.0007	0.7908578	-0.0007	0.7911053	0.0072	0.7929375	-0.2949	0.7984232	-0.1593	0.79839665	-0.1743	0.7988654
1508	TRUE	Empty	protein|tubulin/FtsZ domain containing protein, putative, expressed	LOC_Os03g44420.1		47 kDa	TRUE	< 0.0001	-0.21	unknown	-0.0034	0.8026617	-0.0033	0.7992358	0.0054	0.80071235	-0.1952	0.80450064	-0.1621	0.8204726	-0.2417	0.8791372
1509	TRUE	Empty	protein|ThiF family domain containing protein, putative, expressed	LOC_Os03g60550.1		59 kDa		0.21	-0.08	unknown	0.011	0.85344714	0.0111	0.8357333	-0.0023	0.8127193	-0.1084	0.8157314	-0.0598	0.8814344	-0.1052	0.96953845
1510	TRUE	Empty	protein|brefeldin A-sensitive Golgi protein-like, putative, expressed	LOC_Os03g63250.1		84 kDa	TRUE	0.0057	-0.26	unknown	0.0103	0.90840316	0.0043	0.87979716	0.002	0.8518899	-0.1967	0.8577527	-0.2913	1.0109899	-0.4369	1.3239461
1511	TRUE	Empty	protein|PPR repeat domain containing protein, putative, expressed	LOC_Os03g63910.1		89 kDa		0.0083	-0.1	unknown	0.0082	0.83924764	0.0116	0.80866706	0.0041	0.8138511	-0.1004	0.79018176	-0.141	0.83953106	-0.1358	0.9040436
1512	TRUE	Empty	protein|heat shock protein binding protein, putative, expressed	LOC_Os04g24180.1		76 kDa		< 0.0001	-0.43	unknown	0.0229	0.90327936	0.0183	0.84727585	-0.0005	0.7952193	-0.4863	0.80225927	-0.4087	0.8848911	-0.4991	1.0205116
1513	TRUE	Empty	protein|calmodulin binding protein, putative, expressed	LOC_Os04g36660.1		73 kDa	TRUE	0.29	-0.19	unknown	0.0166	0.9165694	0.0143	0.88830405	-0.0033	0.8550376	-0.1574	0.8522958	-0.3331	1.0508959	-0.2753	1.3205796
1514	TRUE	Empty	protein|calcium-transporting ATPase, plasma membrane-type, putative, expressed	LOC_Os04g51610.1		118 kDa	TRUE	0.0019	0.08	unknown	-0.004	0.7829129	-0.0008	0.7747968	-0.0003	0.78076386	0.0683	0.7784091	0.1164	0.7854513	0.0594	0.78386253
1515	TRUE	Empty	protein|glycosyl hydrolase family 47 domain contain protein, expressed	LOC_Os04g51690.1		65 kDa		0.47	-0.11	unknown	0.0195	0.8433337	0.0054	0.82121134	-0.0011	0.7950276	-0.1797	0.8066971	-0.111	0.81281585	-0.0709	0.8333551
1516	TRUE	Empty	protein|proteasome/cyclosome repeat containing protein, expressed	LOC_Os04g51910.1		84 kDa	TRUE	0.21	-0.07	unknown	0.0061	0.9058364	0.0066	0.8826528	0.0058	0.8552253	-0.2026	0.8654376	-0.0518	0.9048834	0.046	0.90824825
1517	TRUE	Empty	protein|SHR5-receptor-like kinase, putative, expressed	LOC_Os04g52600.1		112 kDa	TRUE	0.0065	-0.13	unknown	0.0053	0.80682313	0.0028	0.80602545	-0.0051	0.8012027	-0.1388	0.8033104	-0.1541	0.81232464	-0.1086	0.8271126
1518	TRUE	Empty	protein|protein of unknown function DUF1296 domain containing protein, expressed	LOC_Os05g49180.1		90 kDa	TRUE	0.81	0	unknown	-0.0079	0.8498505	-0.0066	0.8298233	-0.0093	0.8305966	0.0264	0.83530384	0.0533	0.86973155	-0.1374	0.9112814
1519	TRUE	Empty	protein|G-protein alpha subunit, putative, expressed	LOC_Os06g02130.1		98 kDa	TRUE	0.27	0.07	unknown	0.0049	0.80254984	0	0.796926	-0.0029	0.80272233	0.056	0.8029642	0.0144	0.8000704	0.1316	0.80108786
1520	TRUE	Empty	protein|6-phosphofructokinase, putative, expressed	LOC_Os06g05860.1		61 kDa	TRUE	0.042	0.04	unknown	-0.0059	0.8128541	-0.0011	0.8029208	-0.0009	0.8082825	-0.0105	0.8096755	0.0721	0.8174813	0.045	0.83079755
1521	TRUE	Empty	protein|mitochondrial prohibitin complex protein 2, putative, expressed	LOC_Os07g15880.1		32 kDa	TRUE	< 0.0001	-0.23	unknown	0.0052	0.80784494	-0.0042	0.79451466	0.0021	0.78111404	-0.2529	0.7802788	-0.2603	0.79244804	-0.214	0.83230966
1522	TRUE	Empty	protein|endoribonuclease, putative, expressed	LOC_Os07g33240.1		19 kDa		< 0.0001	-0.29	unknown	0.0292	0.89840734	0.0261	0.86466306	-0.0013	0.8040612	-0.2863	0.7936246	-0.254	0.83579206	-0.4859	0.97489816
1523	TRUE	Empty	protein|60S ribosomal protein L34, putative, expressed	LOC_Os08g06040.1 (+2)		14 kDa		0.057	-0.15	unknown	0.0511	1.0892408	0.0014	0.83832896	0.0101	0.8275595	-0.3376	0.84217167	-0.0715	0.84919655	-0.1852	0.8996185
1524	TRUE	Empty	protein|peptidase, trypsin-like serine and cysteine proteases, putative, expressed	LOC_Os08g31470.2		63 kDa	TRUE	0.14	0.02	unknown	0.0065	0.834283	-0.0036	0.8249764	-0.0008	0.81771064	-0.0369	0.81676835	-0.0196	0.89692664	0.0454	0.9069466
1525	TRUE	Empty	protein|D-3-phosphoglycerate dehydrogenase, chloroplast precursor, putative, expressed	LOC_Os08g34720.1		65 kDa	TRUE	0.77	0.01	unknown	-0.0025	0.8347571	0.0127	0.8266589	0.0025	0.8192924	0.036	0.83387613	-0.0047	0.83904076	-0.1213	1.0678087
1526	TRUE	Empty	protein|coatomer alpha subunit, putative, expressed	LOC_Os09g04110.1		137 kDa	TRUE	0.36	0.01	unknown	-0.0017	0.8175799	-0.0014	0.83141136	-0.0009	0.8098438	0.041	0.8394139	-0.0575	0.8622635	0.0386	0.8938933
1527	TRUE	Empty	protein|kelch repeat protein, putative, expressed	LOC_Os09g07460.1		34 kDa		0.33	0.04	unknown	0.0016	0.8339905	0.0074	0.8134186	0.004	0.815206	0.0304	0.8339576	0.1224	0.8381796	-0.0975	0.9339996
1528	TRUE	Empty	protein|methyltransferase, putative, expressed	LOC_Os09g24900.1		69 kDa	TRUE	0.16	-0.01	unknown	-0.0022	0.80576986	-0.0043	0.7980204	0.0042	0.7900399	-0.0338	0.7969833	-0.056	0.83553845	0.0326	0.8632712
1529	TRUE	Empty	protein|asparate aminotransferase, putative, expressed	LOC_Os09g28050.1		51 kDa		< 0.0001	0.24	unknown	0.0079	0.82070357	0.0037	0.81551325	-0.0038	0.79566336	0.235	0.79350823	0.2419	0.8197955	0.2243	0.842382
1530	TRUE	Empty	protein|DNA repair ATPase-related, putative, expressed	LOC_Os09g32250.1		50 kDa	TRUE	< 0.0001	-0.25	unknown	0.0071	0.84915966	0.0033	0.85159785	0.0114	0.84519565	-0.2746	0.8465903	-0.2729	0.8447514	-0.2357	0.8964802
1531	TRUE	Empty	protein|deoxyribodipyrimidine photolyase family protein, expressed	LOC_Os09g36240.3		77 kDa		< 0.0001	0.69	unknown	-0.0034	0.8037295	0.0029	0.81291217	0.0015	0.8124825	0.6118	0.80071837	0.6582	0.81405085	0.7838	0.81682825
1532	TRUE	Empty	protein|zinc finger, C3HC4 type domain containing protein, expressed	LOC_Os10g20600.1		40 kDa		0.48	-0.03	unknown	0.005	0.84091717	-0.0056	0.83259094	-0.0079	0.8220603	-0.0578	0.8288468	0.0154	0.8329961	-0.0866	0.8525332
1533	TRUE	Empty	protein|pyridoxamine 5'-phosphate oxidase family protein, putative, expressed	LOC_Os10g23120.1		60 kDa		< 0.0001	-0.27	unknown	-0.0117	0.8591871	-0.004	0.8189088	0.0018	0.7925378	-0.1897	0.8308049	-0.2912	0.8454652	-0.4809	1.0275754
1534	TRUE	Empty	protein|cycloartenol synthase, putative, expressed	LOC_Os11g08569.1		86 kDa	TRUE	0.12	-0.07	unknown	0.0102	0.88840586	0.0154	0.8797896	-0.0041	0.82377845	-0.1074	0.8330098	-0.1051	0.8709919	-0.0421	0.91012645
1535	TRUE	Empty	protein|ABC transporter, ATP-binding protein, putative, expressed	LOC_Os11g39020.1		78 kDa	TRUE	< 0.0001	0.05	unknown	0.016	0.85884523	0.017	0.84692067	0.0028	0.81710017	0.01	0.82554257	0.0732	0.8312621	0.0738	0.88032943
1536	TRUE	Empty	protein|diaminopimelate epimerase, chloroplast precursor, putative, expressed	LOC_Os12g37960.2		38 kDa		< 0.0001	0.16	unknown	0.0142	0.8251324	-0.0055	0.8107285	0.0021	0.7945438	0.1166	0.7912215	0.1889	0.82720774	0.072	0.8569512
1537	TRUE	Empty	protein|retrotransposon protein, putative, unclassified, expressed	LOC_Os01g11920.1		268 kDa	TRUE	0.0023	0.14	unknown	-0.0026	0.7729087	-0.004	0.7699936	0.0023	0.76887834	0.0588	0.7666908	0.1691	0.7714725	0.1933	0.77675086
1538	TRUE	Empty	protein|histidinol dehydrogenase, chloroplast precursor, putative, expressed	LOC_Os01g13190.1		51 kDa		0.92	-0.02	unknown	-0.0049	0.7791803	0.0046	0.7809214	0.0056	0.7810886	-0.0193	0.7764463	-0.0051	0.8034761	-0.0508	0.87532616
1539	TRUE	Empty	protein|la domain containing protein, putative, expressed	LOC_Os01g16110.2		102 kDa		0.00041	-0.12	unknown	0.0033	0.8225864	0.0015	0.82926023	0.0028	0.82267725	-0.1503	0.8215474	-0.1301	0.840516	-0.0816	0.8532314
1540	TRUE	Empty	protein|aspartic proteinase oryzasin-1 precursor, putative, expressed	LOC_Os01g18630.1		54 kDa		< 0.0001	-0.36	unknown	0.0132	0.8797446	0.0135	0.88052505	0.0003	0.8162664	-0.3202	0.8178604	-0.4635	0.8976237	-0.4062	1.0084476
1541	TRUE	Empty	protein|glycosyl hydrolase family protein 27, putative, expressed	LOC_Os01g33420.1		73 kDa		0.27	0.13	unknown	-0.0059	0.8194672	-0.0124	0.8274694	-0.0062	0.8138592	0.0848	0.81827885	0.1635	0.82404035	0.1866	0.8248389
1542	TRUE	Empty	protein|OsFtsH9 FtsH protease, homologue of AtFtsH11, expressed	LOC_Os01g43150.1		86 kDa		< 0.0001	0.17	unknown	-0.0027	0.8522308	0.0107	0.841554	-0.0006	0.830218	0.1687	0.82673824	0.1502	0.9267173	0.1451	0.9623885
1543	TRUE	Empty	protein|transcription factor X1, putative, expressed	LOC_Os01g44230.1		73 kDa		0.00022	-0.22	unknown	0.0035	0.8302409	0.0045	0.7917387	0.0023	0.79944277	-0.2464	0.7994414	-0.1586	0.8095063	-0.2623	0.8632979
1544	TRUE	Empty	protein|ribosomal protein L13, putative, expressed	LOC_Os01g54540.1		26 kDa		< 0.0001	0.61	unknown	0.0117	0.8345497	0.003	0.81156623	0.0068	0.815113	0.5975	0.81289047	0.654	0.8154287	0.5818	0.8267757
1545	TRUE	Empty	protein|1,3-beta-glucan synthase component, putative, expressed	LOC_Os01g55040.1		207 kDa	TRUE	0.82	-0.01	unknown	-0.001	0.8277292	-0.0013	0.80675125	0.0056	0.8101881	0.0821	0.86775666	0.0102	0.8194908	-0.1278	0.9721113
1546	TRUE	Empty	protein|NADH-cytochrome b5 reductase, putative, expressed	LOC_Os01g59930.1		31 kDa	TRUE	0.0001	-0.26	unknown	0.0173	0.9142092	0.0023	0.8441775	0.0088	0.82311076	-0.2974	0.85829735	-0.255	0.8516561	-0.23	0.9860936
1547	TRUE	Empty	protein|sufB/sufD domain containing protein, putative, expressed	LOC_Os01g61400.1		60 kDa		0.00044	0.14	unknown	0.0036	0.8108035	-0.0015	0.8055456	-0.005	0.79169357	0.0809	0.792681	0.1337	0.8032757	0.179	0.815736
1548	TRUE	Empty	protein|2-C-methyl-D-erythritol 4-phosphate cytidylyltransferase, putative, expressed	LOC_Os01g66360.1		39 kDa	TRUE	< 0.0001	0.56	unknown	0.0027	0.7977553	-0.0026	0.80437267	-0.0049	0.7914907	0.5782	0.78890365	0.5789	0.7931164	0.4891	0.8200052
1549	TRUE	Empty	protein|PDE312/PTAC10, putative, expressed	LOC_Os01g67570.1		55 kDa		< 0.0001	0.25	unknown	0.006	0.8081315	-0.006	0.8176613	-0.0049	0.79719627	0.2693	0.7974513	0.2663	0.82109064	0.2103	0.859605
1550	TRUE	Empty	protein|glycosyl hydrolases family 17, putative, expressed	LOC_Os01g71830.1		34 kDa	TRUE	< 0.0001	-1.29	unknown	0.0013	0.84047276	0.0036	0.83547467	-0.0036	0.8314079	-1.2542	0.8159087	-1.2587	0.82083356	-1.3396	0.8854489
1551	TRUE	Empty	protein|oxidoreductase, aldo/keto reductase family protein, putative, expressed	LOC_Os02g03100.2		42 kDa		0.12	0.19	unknown	0.0001	0.8827417	-0.0079	0.87098277	-0.0081	0.87325966	0.103	0.87264854	0.22	0.8678021	0.2513	0.9005401
1552	TRUE	Empty	protein|expressed protein	LOC_Os02g03330.1		28 kDa		< 0.0001	0.56	unknown	-0.009	0.8549391	0.0081	0.8593147	-0.0136	0.8341758	0.572	0.83451223	0.531	0.8490973	0.5897	0.8821461
1553	TRUE	Empty	protein|PPR repeat domain containing protein, putative, expressed	LOC_Os02g39820.1		77 kDa		0.28	0.03	unknown	-0.0007	0.82026577	0.0006	0.81822914	0.0006	0.81246865	0.0287	0.8124171	0.0096	0.81341636	0.0556	0.8241498
1554	TRUE	Empty	protein|nuclear-pore anchor, putative, expressed	LOC_Os02g50799.1		57 kDa		0.029	0.03	unknown	-0.0043	0.7986918	0.0014	0.79640925	-0.0035	0.79181796	0.0141	0.7881788	0.0491	0.7912365	0.0239	0.8235956
1555	TRUE	Empty	protein|cullin, putative, expressed	LOC_Os02g51180.1		86 kDa	TRUE	< 0.0001	0.09	unknown	-0.0067	0.7970601	0.0048	0.7925108	0.0018	0.79986185	0.0682	0.79622185	0.1228	0.80436707	0.067	0.8669253
1556	TRUE	Empty	protein|remorin, putative, expressed	LOC_Os03g02040.1		20 kDa	TRUE	0.98	0.01	unknown	0.0263	0.86814207	0.0088	0.84568876	0.0099	0.80864346	0.0036	0.81251514	0.0578	0.87310296	-0.1326	0.8795266
1557	TRUE	Empty	protein|expressed protein	LOC_Os03g02270.1		52 kDa		0.52	-0.05	unknown	0.0217	0.8510959	0.0152	0.838499	-0.0061	0.8021856	-0.117	0.79370004	-0.0849	0.87178487	0.026	0.8785951
1558	TRUE	Empty	protein|protein kinase family protein, putative, expressed	LOC_Os03g04050.1		59 kDa	TRUE	0.8	-0.03	unknown	0.0123	0.878237	0.0056	0.84048253	-0.0069	0.81655747	0.0497	0.85381955	-0.0755	0.86230445	-0.1129	0.9769003
1559	TRUE	Empty	protein|eukaryotic translation initiation factor 3 subunit K, putative, expressed	LOC_Os03g08450.1		26 kDa		< 0.0001	-0.27	unknown	0.0122	0.82920694	0.0092	0.8220412	-0.0072	0.79017335	-0.2407	0.7955782	-0.3554	0.9001934	-0.2824	1.0142715
1560	TRUE	Empty	protein|pyruvate, phosphate dikinase, chloroplast precursor, putative, expressed	LOC_Os03g31750.1		97 kDa	TRUE	< 0.0001	-0.63	unknown	-0.0047	0.84851557	-0.0059	0.8598579	-0.0145	0.8444555	-0.6827	0.8796603	-0.5843	0.87610644	-0.5877	0.8442508
1561	TRUE	Empty	protein|peptide transporter PTR2, putative, expressed	LOC_Os03g48180.1		64 kDa		0.025	-0.09	unknown	0.0235	0.82708997	0.0053	0.81955343	0.0186	0.82440144	-0.1184	0.821825	-0.0909	0.83790064	-0.0892	0.8435716
1562	TRUE	Empty	protein|expressed protein	LOC_Os03g51020.1		125 kDa	TRUE	0.017	0.04	unknown	-0.0061	0.815322	-0.0005	0.8120996	0	0.79783165	0.0595	0.81692934	0.065	0.81664443	-0.0392	0.9550484
1563	TRUE	Empty	protein|phytochrome C, putative, expressed	LOC_Os03g54084.1		126 kDa	TRUE	< 0.0001	0.11	unknown	0.0041	0.7935147	0.0063	0.79641813	0.0088	0.7914615	0.0503	0.7962623	0.1323	0.797967	0.1541	0.79105145
1564	TRUE	Empty	protein|ABC transporter, ATP-binding protein, putative, expressed	LOC_Os03g54790.1		69 kDa		< 0.0001	0.26	unknown	0.002	0.80271894	0.0058	0.80226624	-0.0027	0.8110414	0.2506	0.79952097	0.2676	0.81470066	0.2866	0.8431098
1565	TRUE	Empty	protein|RNA recognition motif containing protein, putative, expressed	LOC_Os03g58720.1		105 kDa	TRUE	0.34	0.02	unknown	0.0027	0.8106694	-0.0054	0.8112052	-0.0005	0.8059969	-0.0428	0.8136167	0.0469	0.8194728	0.0676	0.812135
1566	TRUE	Empty	protein|ubiquitin interaction motif-containing protein, putative, expressed	LOC_Os04g34440.1		68 kDa	TRUE	0.11	0.09	unknown	0.0015	0.80785936	-0.0006	0.81024534	-0.0007	0.8035021	0.0277	0.81804705	0.1076	0.815367	0.1186	0.8101864
1567	TRUE	Empty	protein|OsGrx_C2.2 - glutaredoxin subgroup I, expressed	LOC_Os04g42930.1		13 kDa		0.011	-0.28	unknown	0.0494	0.960475	-0.0001	0.8457	0.0102	0.82907456	-0.2188	0.8457957	-0.2596	1.0102066	-0.4521	1.094686
1568	TRUE	Empty	protein|acyl-coenzyme A dehydrogenase, mitochondrial precursor, putative, expressed	LOC_Os05g03480.2		45 kDa		< 0.0001	-0.41	unknown	0.0471	0.9414312	0.0242	0.877786	0.0033	0.8128894	-0.445	0.8045421	-0.455	0.88390774	-0.4846	0.9981139
1569	TRUE	Empty	protein|expressed protein	LOC_Os05g06980.1		74 kDa		< 0.0001	-0.12	unknown	0.0002	0.8187801	-0.0017	0.8180626	-0.0016	0.8120736	-0.1598	0.8202695	-0.0776	0.8210553	-0.0966	0.8210469
1570	TRUE	Empty	protein|glyoxalase family protein, putative, expressed	LOC_Os05g22970.1		26 kDa		0.00016	-0.23	unknown	0.0567	1.0420398	0.0046	0.8421895	0.0052	0.79634297	-0.3029	0.7974688	-0.281	0.8858618	-0.2387	1.0164458
1571	TRUE	Empty	protein|nascent polypeptide-associated complex subunit alpha, putative, expressed	LOC_Os05g31000.1		22 kDa	TRUE	0.86	-0.13	unknown	0.0012	0.9980051	0.0058	0.9623302	-0.0019	0.9379628	0.0917	0.9356233	-0.3506	1.0652726	-0.3185	1.2290903
1572	TRUE	Empty	protein|beta-hexosaminidase precursor, putative, expressed	LOC_Os05g34320.1		59 kDa	TRUE	0.021	0.03	unknown	0.0456	0.9691358	0.0028	0.8510423	-0.0072	0.8095297	-0.0124	0.8120731	0.057	0.8312986	0.0382	0.8795589
1573	TRUE	Empty	protein|adaptor complexes medium subunit family domain containing protein, expressed	LOC_Os05g46550.1		49 kDa	TRUE	0.17	-0.03	unknown	-0.0059	0.790362	-0.0003	0.78391343	-0.0018	0.78903395	-0.1301	0.7877749	0.0293	0.79376286	-0.0069	0.7830997
1574	TRUE	Empty	protein|expressed protein	LOC_Os06g01680.1 (+2)		111 kDa	TRUE	< 0.0001	0.16	unknown	-0.0035	0.7971891	-0.0015	0.80471724	-0.0014	0.7908415	0.1867	0.79644805	0.2638	0.8000514	0.0178	0.79648334
1575	TRUE	Empty	protein|kinesin motor domain containing protein, expressed	LOC_Os06g04560.1		98 kDa		0.00014	0.08	unknown	0.0058	0.8168502	0.0023	0.81502676	-0.0031	0.80629474	0.0891	0.8128064	0.0916	0.8229587	0.0558	0.8639135
1576	TRUE	Empty	protein|hydrolase, NUDIX family protein, expressed	LOC_Os06g04910.1		44 kDa		0.96	-0.03	unknown	0.0067	0.84568316	0.0052	0.8209068	0.0017	0.8226797	-0.0545	0.8103304	0.0351	0.86202455	-0.0799	0.8809418
1577	TRUE	Empty	protein|coatomer subunit beta, putative, expressed	LOC_Os06g05180.3		36 kDa	TRUE	0.00087	-0.22	unknown	0.0135	0.85244215	0.0011	0.81898606	0.0015	0.80895424	-0.2387	0.8109376	-0.195	0.8135322	-0.2508	0.87777364
1578	TRUE	Empty	protein|peptidase, T1 family, putative, expressed	LOC_Os06g07140.1		27 kDa	TRUE	0.00093	-0.16	unknown	0.0087	0.8638013	-0.0046	0.8598201	-0.0009	0.84105027	-0.194	0.84133726	-0.1186	0.89106107	-0.191	0.95155215
1579	TRUE	Empty	protein|uncharacterized glycosyltransferase, putative, expressed	LOC_Os06g07600.1		90 kDa	TRUE	< 0.0001	0.13	unknown	-0.0006	0.8380461	-0.0048	0.8218165	-0.0065	0.80768335	0.0821	0.8096705	0.1886	0.82050216	0.1183	0.870906
1580	TRUE	Empty	protein|OsMKK5 - putative MAPKK based on amino acid sequence homology, expressed	LOC_Os06g09180.1		37 kDa	TRUE	< 0.0001	0.25	unknown	0.0023	0.7950104	-0.0003	0.8040351	0	0.8005497	0.2082	0.8004486	0.2023	0.8018256	0.3459	0.79958504
1581	TRUE	Empty	protein|anthocyanidin 3-O-glucosyltransferase, putative, expressed	LOC_Os06g09240.1		47 kDa	TRUE	< 0.0001	-0.44	unknown	0.0397	0.96557176	0.018	0.9280236	0.0038	0.8808801	-0.422	0.8863899	-0.4871	0.9945827	-0.4917	1.002611
1582	TRUE	Empty	protein|glutathione S-transferase, N-terminal domain containing protein, expressed	LOC_Os06g12630.2		30 kDa		0.012	0.15	unknown	-0.0056	0.8589654	0.0028	0.8338666	-0.003	0.8299497	0.1666	0.8287287	0.1606	0.87513095	0.0104	0.98717684
1583	TRUE	Empty	protein|eukaryotic translation initiation factor 1A, putative, expressed	LOC_Os06g23440.1		16 kDa	TRUE	0.00011	-0.14	unknown	0.0057	0.8087728	0.0019	0.80258083	0.0026	0.7913046	-0.1904	0.79681444	-0.0758	0.79812115	-0.1724	0.8512383
1584	TRUE	Empty	protein|transposon protein, putative, CACTA, En/Spm sub-class, expressed	LOC_Os06g36710.1		48 kDa		0.8	-0.02	unknown	0.0509	0.9996347	0.0414	0.976312	0.0056	0.82868874	-0.0707	0.8287845	-0.0176	0.87508094	-0.0101	0.93057793
1585	TRUE	Empty	protein|serine/threonine protein phosphatase 2A 55 kDa regulatory subunit B, putative, expressed	LOC_Os06g36770.2		58 kDa	TRUE	0.24	0.01	unknown	-0.0179	0.9124363	-0.0122	0.8898979	-0.0048	0.8634153	0.0317	0.884237	0.1161	0.8888896	-0.0048	1.0260284
1586	TRUE	Empty	protein|proteasome/cyclosome repeat containing protein, expressed	LOC_Os06g48640.1		99 kDa	TRUE	< 0.0001	-0.96	unknown	0.0272	0.9055448	0.0104	0.8553522	0.0089	0.833616	-0.9955	0.83626246	-0.9778	0.8718462	-0.9477	0.85739124
1587	TRUE	Empty	protein|RNA recognition motif containing protein, putative, expressed	LOC_Os07g06450.1		38 kDa	TRUE	0.00011	0.19	unknown	0.001	0.7790297	0.0052	0.7740052	0.001	0.7699427	0.2031	0.7741757	0.2374	0.79404277	0.1056	0.8401705
1588	TRUE	Empty	protein|ruvB-like, putative, expressed	LOC_Os07g08170.1		50 kDa	TRUE	0.31	-0.34	unknown	0.0153	0.97204566	0.019	0.93215823	0.0212	0.9512516	-0.3303	0.9741177	-0.4088	0.9497473	-0.3602	1.018357
1589	TRUE	Empty	protein|26S proteasome non-ATPase regulatory subunit 8, putative, expressed	LOC_Os07g25420.1		31 kDa		< 0.0001	-0.34	unknown	0.0307	0.8652169	0.0047	0.83467996	-0.003	0.79247004	-0.3164	0.79699373	-0.3827	0.8867715	-0.4855	1.1455052
1590	TRUE	Empty	protein|4-alpha-glucanotransferase, chloroplast precursor, putative, expressed	LOC_Os07g43390.1		66 kDa		0.47	0.07	unknown	0.0013	0.91389865	-0.0243	0.8754559	-0.0209	0.8719387	0.0258	0.86714226	0.0224	0.93217903	0.0976	0.9555806
1591	TRUE	Empty	protein|expressed protein	LOC_Os07g43990.1		67 kDa		0.21	-0.04	unknown	-0.0018	0.7917773	0.002	0.7898534	0.004	0.79370517	-0.0682	0.7919481	-0.013	0.79454035	-0.0461	0.80725765
1592	TRUE	Empty	protein|Phosphatidylinositol kinase and FAT containing domain protein, putative, expressed	LOC_Os07g45064.1		129 kDa		0.082	0.03	unknown	0.0075	0.835285	-0.0029	0.8287118	-0.0024	0.82393175	0.0616	0.84409124	-0.0141	0.8391232	0.0195	0.89637405
1593	TRUE	Empty	protein|vacuolar protein sorting-associated protein 18, putative, expressed	LOC_Os08g08060.1		113 kDa		0.31	-0.06	unknown	0.0186	0.836784	0.0109	0.8271148	-0.0067	0.8167501	-0.0677	0.82413316	-0.0593	0.8347615	-0.065	0.91137654
1594	TRUE	Empty	protein|RNA recognition motif containing protein, putative, expressed	LOC_Os08g09100.1		47 kDa	TRUE	< 0.0001	-0.38	unknown	0.0086	0.86612594	0.0117	0.84081256	0.0006	0.8074513	-0.2743	0.8075517	-0.5194	1.1618389	-0.6147	1.407503
1595	TRUE	Empty	protein|caffeoyl-CoA O-methyltransferase, putative, expressed	LOC_Os08g38900.1		28 kDa	TRUE	< 0.0001	-0.37	unknown	0.0478	1.0900954	0.038	1.0576978	0.0044	0.8426137	-0.4186	0.83744866	-0.4506	0.92337275	-0.5059	1.1465179
1596	TRUE	Empty	protein|uridine/cytidine kinase-like 1, putative, expressed	LOC_Os09g32820.1		55 kDa	TRUE	0.92	-0.01	unknown	-0.002	0.8103886	0.0055	0.80621934	0.0001	0.79174244	-0.0194	0.79296464	-0.0174	0.7956187	0.0288	0.81937134
1597	TRUE	Empty	protein|peroxidase precursor, putative, expressed	LOC_Os10g02040.1		36 kDa	TRUE	0.13	-0.07	unknown	-0.002	0.80584437	0.005	0.79774207	0.0019	0.7958417	-0.0452	0.7977193	0.015	0.81567043	-0.1664	0.83540696
1598	TRUE	Empty	protein|dehydrogenase, putative, expressed	LOC_Os10g29470.1		39 kDa	TRUE	< 0.0001	0.37	unknown	0.0134	0.86435014	0.0097	0.8635938	-0.0014	0.8437126	0.3534	0.83884	0.4035	0.8758813	0.3549	0.9270798
1599	TRUE	Empty	protein|shikimate/quinate 5-dehydrogenase, putative, expressed	LOC_Os10g35840.1		58 kDa		0.089	0.02	unknown	0.0403	0.9753964	0.0254	0.9343666	0.0245	0.86577314	0.0183	0.8841086	-0.0449	0.96082443	-0.0099	0.9693638
1600	TRUE	Empty	protein|transferase family protein, putative, expressed	LOC_Os10g35950.1		59 kDa		0.0019	-0.11	unknown	-0.0061	0.81033325	-0.0044	0.8149559	0.0013	0.80997276	-0.0944	0.80380464	-0.0991	0.81756306	-0.1045	0.8204234
1601	TRUE	Empty	protein|ubiquitin family protein, putative, expressed	LOC_Os10g39620.2		59 kDa	TRUE	0.34	-0.02	unknown	0.003	0.8457815	-0.0025	0.8348417	0.006	0.8272524	0.0025	0.82174546	0.119	0.8719079	-0.2106	0.88537544
1602	TRUE	Empty	protein|mitochondrial carrier protein, putative, expressed	LOC_Os11g48040.1		32 kDa		0.00027	-0.16	unknown	0.0097	0.8112306	-0.003	0.80954057	-0.0051	0.78301525	-0.1674	0.78301525	-0.1683	0.819421	-0.1747	0.8790211
1603	TRUE	Empty	protein|expressed protein	LOC_Os12g37860.1		159 kDa		0.36	0.13	unknown	-0.0045	0.8624374	-0.0083	0.86074966	-0.0086	0.85889965	0.1402	0.86859643	0.2458	0.871234	0.051	0.8688462
1604	TRUE	Empty	protein|NADH-cytochrome b5 reductase, putative, expressed	LOC_Os01g07910.1		34 kDa		< 0.0001	-0.24	unknown	0.011	0.87153584	0.0096	0.8283264	0.0024	0.7920045	-0.1496	0.8048262	-0.299	0.85636395	-0.3736	1.0144385
1605	TRUE	Empty	protein|pyruvate kinase, putative, expressed	LOC_Os01g16960.1		55 kDa	TRUE	< 0.0001	-0.27	unknown	0.0079	0.83217937	0.0066	0.8165787	0.0051	0.79530764	-0.2265	0.8049771	-0.369	0.8691192	-0.3015	1.0194228
1606	TRUE	Empty	protein|expressed protein	LOC_Os01g19760.1		107 kDa	TRUE	0.85	0.01	unknown	0.0078	0.79410446	0.0018	0.79147255	0.0001	0.7936891	-0.042	0.7865746	0.0412	0.79371333	0.0549	0.7997315
1607	TRUE	Empty	protein|exocyst complex component 6, putative, expressed	LOC_Os01g24950.2		88 kDa		0.00018	0.12	unknown	0.0008	0.8027768	0.0035	0.81228	0.0032	0.80194306	0.1153	0.80355597	0.1287	0.81282306	0.1149	0.82788706
1608	TRUE	Empty	protein|outer mitochondrial membrane porin, putative, expressed	LOC_Os01g40570.1		30 kDa		0.023	-0.14	unknown	0.0038	0.8371185	-0.003	0.8272152	0.004	0.8191736	-0.0147	0.82953405	-0.1893	0.8535516	-0.2725	1.0122449
1609	TRUE	Empty	protein|CK1_CaseinKinase_1.3 - CK1 includes the casein kinase 1 kinases, expressed	LOC_Os01g51200.1		53 kDa	TRUE	0.00042	0.11	unknown	-0.0042	0.77368706	-0.0026	0.77125424	0.0019	0.768621	0.1145	0.7719697	0.1253	0.7781541	0.0809	0.7992107
1610	TRUE	Empty	protein|NADPH-dependent FMN reductase domain containing protein, expressed	LOC_Os01g57570.1		22 kDa	TRUE	0.24	-0.06	unknown	0.0148	0.9088201	0.0058	0.86971486	0.0041	0.8425497	-0.1242	0.8500332	-0.0355	0.8949407	-0.1325	0.9979375
1611	TRUE	Empty	protein|OsSub8 - Putative Subtilisin homologue, expressed	LOC_Os01g58280.1		80 kDa	TRUE	< 0.0001	-1.54	unknown	0.0135	0.96873325	0.0252	0.9713385	0.0203	0.95944285	-1.5697	0.96638066	-1.5572	0.97356313	-1.5535	0.95817673
1612	TRUE	Empty	protein|zinc finger family protein, putative, expressed	LOC_Os01g59980.1		104 kDa		< 0.0001	0.15	unknown	0.0039	0.81790227	0.009	0.8211555	-0.0018	0.8129312	0.1637	0.819557	0.2213	0.81495804	0.0913	0.81782734
1613	TRUE	Empty	protein|oxidoreductase, aldo/keto reductase family protein, putative, expressed	LOC_Os01g62870.1		35 kDa	TRUE	0.099	-0.12	unknown	0.0211	0.89491856	0.0141	0.8493373	0.0041	0.8072226	-0.1653	0.7998128	-0.1282	0.84983236	-0.1033	0.92547536
1614	TRUE	Empty	protein|expressed protein	LOC_Os02g01490.1		162 kDa	TRUE	< 0.0001	0.19	unknown	-0.0084	0.8214994	-0.0092	0.8236496	0.0052	0.81108	0.1474	0.8073136	0.2752	0.81918734	0.1541	0.82538074
1615	TRUE	Empty	protein|pentatricopeptide, putative, expressed	LOC_Os02g02020.1		82 kDa		0.061	-0.05	unknown	0.0038	0.808328	0.0078	0.81670195	-0.0016	0.8053161	-0.0927	0.8071476	-0.018	0.835099	-0.0506	0.84003013
1616	TRUE	Empty	protein|DNA polymerase V, putative, expressed	LOC_Os02g04270.1		145 kDa		0.13	0.08	unknown	-0.0065	0.8071393	-0.0068	0.80501425	0.0004	0.7990391	0.0337	0.80489945	0.0734	0.806852	0.113	0.8020189
1617	TRUE	Empty	protein|histone acetyltransferase HAC1, putative, expressed	LOC_Os02g04490.1		188 kDa		0.018	0.03	unknown	0.0067	0.82999325	-0.0054	0.833995	0.0055	0.8278017	0.004	0.83360857	0.0593	0.8317007	0.0417	0.8344707
1618	TRUE	Empty	protein|L1P family of ribosomal proteins domain containing protein, expressed	LOC_Os02g21660.1		25 kDa	TRUE	0.00046	0.17	unknown	0.0165	0.84635913	0.0095	0.830764	0.0037	0.81692076	0.166	0.81702065	0.1337	0.8851264	0.1609	0.90051925
1619	TRUE	Empty	protein|glycosyltransferase protein, putative, expressed	LOC_Os02g22380.1		62 kDa	TRUE	0.9	0	unknown	0.0089	0.879927	0.004	0.83883697	0.0032	0.8157583	-0.0832	0.8131535	0.0065	0.88803947	-0.0551	0.919177
1620	TRUE	Empty	protein|ataxin-2 related protein, putative, expressed	LOC_Os02g27950.1 (+1)		65 kDa		0.0039	0.12	unknown	-0.0047	0.82306546	0.002	0.8179075	-0.0094	0.81236243	0.2149	0.82688797	0.1653	0.8645759	-0.0481	0.95747703
1621	TRUE	Empty	protein|pentatricopeptide repeat domain containing protein, putative, expressed	LOC_Os02g35750.2		60 kDa		0.061	-0.2	unknown	0.0124	0.89047086	0.0164	0.87561834	0.0141	0.8694688	-0.3154	0.8825637	-0.1633	0.87633187	-0.1857	0.8869614
1622	TRUE	Empty	protein|cyclin G-associated kinase, putative, expressed	LOC_Os02g37880.1		73 kDa	TRUE	0.00011	0.32	unknown	-0.0024	0.78135604	0.0021	0.8054369	0.0036	0.78318703	0.2723	0.7881549	0.329	0.7883382	0.3501	0.7823994
1623	TRUE	Empty	protein|tRNA pseudouridine synthase family protein, putative, expressed	LOC_Os02g44810.1		64 kDa		0.02	-0.03	unknown	0.0018	0.820977	0.0011	0.81510323	-0.0004	0.81594217	-0.0522	0.82252866	-0.0081	0.82606524	-0.0561	0.8694905
1624	TRUE	Empty	protein|phosphoribosyl transferase, putative, expressed	LOC_Os02g48390.1		36 kDa		< 0.0001	-0.31	unknown	0.0248	0.8733465	0.0217	0.8423079	-0.0013	0.79555905	-0.3936	0.7937798	-0.2696	0.7959042	-0.256	0.8601948
1625	TRUE	Empty	protein|ybaK/prolyl-tRNA synthetase family protein, putative, expressed	LOC_Os02g52880.1		35 kDa		0.89	0.02	unknown	0.0037	0.8358226	0.0057	0.84185886	-0.0016	0.8127244	0.0502	0.8187087	-0.0135	0.8402986	-0.0493	0.95751786
1626	TRUE	Empty	protein|chaperonin, putative, expressed	LOC_Os02g54060.1		27 kDa	TRUE	0.74	0.02	unknown	-0.0053	0.789388	-0.004	0.78595465	0.0026	0.78741705	0.0262	0.78495556	0.1221	0.81930727	-0.1	0.89033115
1627	TRUE	Empty	protein|DEAD-box ATP-dependent RNA helicase, putative, expressed	LOC_Os03g01830.1		71 kDa	TRUE	0.028	0.04	unknown	0.0051	0.7894657	0.0038	0.78300583	0.0003	0.7907401	-0.0237	0.78447986	0.0973	0.7932471	0.0568	0.79189557
1628	TRUE	Empty	protein|fasciclin-like arabinogalactan protein, putative, expressed	LOC_Os03g03600.1		42 kDa	TRUE	0.00029	-0.19	unknown	0.0115	0.8148288	0.0078	0.7845901	-0.0073	0.7715919	-0.1485	0.7738115	-0.2029	0.820126	-0.2678	0.9278643
1629	TRUE	Empty	protein|C-methyltransferase, putative, expressed	LOC_Os03g04340.1		41 kDa		0.0076	-0.17	unknown	0.0103	0.8282368	0.0044	0.81111133	0.0144	0.80595654	-0.1762	0.8132737	-0.1409	0.8331378	-0.2355	0.89384586
1630	TRUE	Empty	protein|YT521-B-like family domain containing protein, expressed	LOC_Os03g06240.2		76 kDa	TRUE	0.48	0	unknown	0.0073	0.7964372	0.0038	0.81880045	0.0018	0.78916204	-0.0176	0.78882545	0.0279	0.80294853	-0.0237	0.84655863
1631	TRUE	Empty	protein|protein transport protein Sec61 subunit alpha, putative, expressed	LOC_Os03g11440.1 (+1)		52 kDa		0.0022	-0.2	unknown	0.004	0.8040282	0.0023	0.79941547	0.0041	0.78064424	-0.1339	0.787592	-0.2213	0.802948	-0.2919	1.0017635
1632	TRUE	Empty	protein|PDI, putative, expressed	LOC_Os03g29190.2		63 kDa	TRUE	< 0.0001	-0.6	unknown	0.0069	0.97412866	0.0101	0.90647966	0.0202	0.9139871	-0.7	0.9379286	-0.6461	0.92267346	-0.5735	0.9921327
1633	TRUE	Empty	protein|Sec1 family transport protein, putative, expressed	LOC_Os03g42320.1		68 kDa		0.16	-0.12	unknown	0.0093	0.8597339	0.0093	0.8558363	-0.0037	0.81370044	-0.152	0.80825466	-0.2114	0.90735936	-0.0744	0.95331275
1634	TRUE	Empty	protein|adenylosuccinate synthetase, chloroplast precursor, putative, expressed	LOC_Os03g49220.1		53 kDa	TRUE	0.051	-0.12	unknown	0.0154	0.8375505	0.0099	0.81682324	0.0024	0.7998189	-0.1514	0.79106915	-0.1166	0.8372736	-0.0931	0.8774217
1635	TRUE	Empty	protein|stem-specific protein TSJT1, putative, expressed	LOC_Os03g53270.1		26 kDa		0.0006	-0.23	unknown	0.01	0.905799	0.0016	0.8835378	-0.0114	0.8328181	-0.1818	0.82799363	-0.3385	1.0304662	-0.265	1.1692908
1636	TRUE	Empty	protein|expressed protein	LOC_Os03g60740.1		28 kDa	TRUE	0.24	0.01	unknown	-0.0034	0.8061955	-0.0031	0.8033787	0.0066	0.79095703	-0.0005	0.7938333	0.0922	0.8022884	-0.0658	0.850107
1637	TRUE	Empty	protein|prohibitin-2, putative, expressed	LOC_Os03g62490.1		32 kDa	TRUE	< 0.0001	-0.88	unknown	0.0706	1.1707873	0.0575	1.1381955	-0.0073	0.8282773	-0.9759	0.81719023	-1.0783	0.99430394	-0.7351	0.9071122
1638	TRUE	Empty	protein|elongation factor, putative, expressed	LOC_Os04g02820.2		94 kDa	TRUE	0.00039	-0.26	unknown	0.005	0.8366417	0.0074	0.84609187	-0.0018	0.8161663	-0.2645	0.80481595	-0.2843	0.85180634	-0.2558	1.0322943
1639	TRUE	Empty	protein|pentatricopeptide repeat domain containing protein, putative, expressed	LOC_Os04g25410.1		60 kDa		0.099	0	unknown	-0.0021	0.7965947	-0.0007	0.8059743	-0.007	0.8066269	0.0424	0.90228754	0.1034	0.8505815	-0.0558	0.8681685
1640	TRUE	Empty	protein|glycosyl hydrolases, putative, expressed	LOC_Os04g33740.1		66 kDa	TRUE	0.00029	-0.36	unknown	-0.0004	0.8294285	-0.0071	0.8204514	-0.01	0.80257475	-0.3366	0.8057429	-0.316	0.84073806	-0.3991	0.87660044
1641	TRUE	Empty	protein|carboxyvinyl-carboxyphosphonate phosphorylmutase, putative, expressed	LOC_Os04g42580.1		53 kDa	TRUE	0.036	-0.14	unknown	0.0084	0.82406247	-0.001	0.80933964	-0.0017	0.7979575	-0.1369	0.80137223	-0.1126	0.8270678	-0.1794	0.8738163
1642	TRUE	Empty	protein|RNA recognition motif, putative, expressed	LOC_Os04g50790.1		33 kDa	TRUE	0.076	-0.08	unknown	0.0128	0.8476939	0.0035	0.8096187	0.009	0.80888444	-0.0674	0.806225	-0.0559	0.83961576	-0.1915	0.9707226
1643	TRUE	Empty	protein|nucleolin, putative, expressed	LOC_Os04g52960.1		75 kDa	TRUE	< 0.0001	-0.51	unknown	0.0176	0.8330497	0.0049	0.82588667	0.0131	0.8256745	-0.5337	0.83203304	-0.5046	0.8526449	-0.4993	0.8368668
1644	TRUE	Empty	protein|methylthioribose kinase, putative, expressed	LOC_Os04g57400.1		48 kDa	TRUE	< 0.0001	-0.2	unknown	0.0079	0.79286206	0.0037	0.78946894	0.0065	0.79110396	-0.2676	0.78559047	-0.1796	0.7827789	-0.1511	0.8113294
1645	TRUE	Empty	protein|stem-specific protein TSJT1, putative, expressed	LOC_Os04g58280.2		28 kDa		< 0.0001	-1.16	unknown	0.0422	1.034741	0.0438	1.0259669	0.0082	0.9452458	-1.1743	0.9703063	-1.1753	0.9930764	-1.1916	1.071879
1646	TRUE	Empty	protein|pentatricopeptide, putative, expressed	LOC_Os05g19380.1		88 kDa		< 0.0001	0.24	unknown	-0.0028	0.7805279	0.0021	0.79118466	-0.0041	0.7800137	0.1839	0.77598584	0.2417	0.78330046	0.2662	0.7936262
1647	TRUE	Empty	protein|peptide-N4-asparagine amidase A, putative, expressed	LOC_Os05g32820.1		66 kDa		< 0.0001	0.48	unknown	-0.0048	0.8558005	-0.009	0.8523788	-0.0048	0.8312463	0.4692	0.83206594	0.5006	0.8503649	0.4033	0.8967503
1648	TRUE	Empty	protein|nucleoside diphosphate kinase, putative, expressed	LOC_Os05g51700.1		26 kDa		0.00059	-0.2	unknown	0.0132	0.8220238	0.0042	0.8169426	-0.0031	0.78984046	-0.2203	0.78635937	-0.1894	0.825207	-0.2496	0.91296256
1649	TRUE	Empty	protein|casein kinase II subunit alpha-2, putative, expressed	LOC_Os07g02350.1		39 kDa	TRUE	0.13	-0.19	unknown	0.0075	0.8019931	-0.0007	0.80175483	-0.0027	0.780622	-0.2027	0.78474176	-0.286	0.94515824	-0.1668	0.98892987
1650	TRUE	Empty	protein|AIR9 protein, putative, expressed	LOC_Os07g05470.1		91 kDa		0.56	-0.05	unknown	0.0034	0.7939825	0.0057	0.79816353	-0.003	0.788747	-0.0388	0.7956917	-0.02	0.80987984	-0.0345	0.84819055
1651	TRUE	Empty	protein|cyclophilin, putative, expressed	LOC_Os07g08190.1		70 kDa	TRUE	< 0.0001	-0.58	unknown	0.0028	0.8260563	-0.0051	0.7990089	-0.0001	0.783516	-0.5915	0.79265755	-0.5609	0.83211356	-0.5875	0.8317083
1652	TRUE	Empty	protein|S1 RNA binding domain containing protein, expressed	LOC_Os07g10350.1		100 kDa	TRUE	0.55	-0.06	unknown	0.0102	0.8196702	0.0041	0.79228616	-0.006	0.79495156	-0.0514	0.7954358	-0.0829	0.80849934	-0.1018	0.83339363
1653	TRUE	Empty	protein|cycloartenol-C-24-methyltransferase 1, putative, expressed	LOC_Os07g10600.1		44 kDa		< 0.0001	-0.36	unknown	0.0048	0.8121187	0.005	0.7893645	0.0016	0.7950443	-0.3764	0.79548424	-0.2926	0.8129533	-0.429	0.9681402
1654	TRUE	Empty	protein|CESA6 - cellulose synthase, expressed	LOC_Os07g14850.1		122 kDa	TRUE	0.00078	0.27	unknown	0.0092	0.83275926	-0.004	0.8457758	-0.0015	0.8218727	0.3043	0.83718866	0.2856	0.83355695	0.2223	0.8895074
1655	TRUE	Empty	protein|phosphoglucomutase, putative, expressed	LOC_Os07g26610.1		67 kDa		< 0.0001	-0.17	unknown	0.0055	0.7819732	0.0013	0.77711344	0.0023	0.77613646	-0.1827	0.7703976	-0.1713	0.8033561	-0.1789	0.8619172
1656	TRUE	Empty	protein|pre-mRNA-splicing factor ATP-dependent RNA helicase PRP16, putative, expressed	LOC_Os07g32430.1		149 kDa	TRUE	< 0.0001	-0.17	unknown	-0.0005	0.82093745	0.0061	0.8139123	0.0073	0.8165778	-0.2253	0.82169896	-0.1745	0.814087	-0.1076	0.82914966
1657	TRUE	Empty	protein|expressed protein	LOC_Os07g39840.1		48 kDa		0.79	-0.02	unknown	-0.0017	0.7959489	-0.0027	0.79527557	0.0036	0.7909076	-0.037	0.7983591	0.0087	0.80423504	-0.0514	0.8315524
1658	TRUE	Empty	protein|spo0B-associated GTP-binding protein, putative, expressed	LOC_Os07g47300.1		82 kDa		0.036	0.04	unknown	0.0131	0.8190088	0.0133	0.8233044	0.0008	0.7826238	0.0039	0.7808987	0.0091	0.7983176	0.1277	0.82423717
1659	TRUE	Empty	protein|nicalin, putative, expressed	LOC_Os08g01180.1		61 kDa		0.00095	-0.28	unknown	-0.0196	0.9668523	-0.0128	0.91385174	-0.0138	0.87377745	-0.2087	0.9034548	-0.3584	0.9675059	-0.2607	1.0951624
1660	TRUE	Empty	protein|OsCML7 - Calmodulin-related calcium sensor protein, expressed	LOC_Os08g02420.1		17 kDa		< 0.0001	-0.46	unknown	0.0275	1.0048997	0.0375	0.9114579	0.022	0.8932551	-0.5127	0.8929497	-0.4213	0.9645972	-0.7119	1.2091022
1661	TRUE	Empty	protein|hypersensitive-induced response protein, putative, expressed	LOC_Os08g30790.1		31 kDa	TRUE	0.00059	-0.12	unknown	0.0237	0.85306203	0.0153	0.84329194	0.0167	0.82566315	-0.1859	0.8254893	-0.1474	0.89030015	-0.1649	0.90807366
1662	TRUE	Empty	protein|methylcrotonoyl-CoA carboxylase beta chain, mitochondrial precursor, putative, expressed	LOC_Os08g32850.1		61 kDa		0.0019	-0.24	unknown	0.0132	0.89226484	0.0033	0.86675996	-0.0018	0.8362051	-0.1763	0.8565066	-0.2863	0.9354008	-0.403	1.1183536
1663	TRUE	Empty	protein|peptidylprolyl isomerase domain and WD repeat-containing protein 1, putative, expressed	LOC_Os08g44330.1		73 kDa		0.1	-0.05	unknown	0.0008	0.8278677	0.0097	0.8115519	0.0083	0.8006902	-0.0971	0.8028273	-0.0554	0.82475024	-0.0349	0.8586782
1664	TRUE	Empty	protein|UBX domain-containing protein, putative, expressed	LOC_Os09g35710.1		63 kDa	TRUE	0.011	0.07	unknown	0.0016	0.8516055	0.0056	0.82898444	0.0032	0.82436407	0.0982	0.8253187	0.1321	0.8208623	-0.0081	0.84565973
1665	TRUE	Empty	protein|plus-3 domain containing protein, expressed	LOC_Os09g36090.1		199 kDa		0.71	-0.07	unknown	0.0032	0.8013904	0.017	0.8411775	0.0068	0.78823006	-0.0744	0.7919893	-0.0758	0.8403791	-0.0786	0.8589223
1666	TRUE	Empty	protein|peptidyl-prolyl cis-trans isomerase, putative, expressed	LOC_Os09g39780.2		19 kDa	TRUE	< 0.0001	-0.16	unknown	0.0013	0.78968316	0.0064	0.7774762	-0.0018	0.78498065	-0.1495	0.7909295	-0.1251	0.7779429	-0.2244	0.8484345
1667	TRUE	Empty	protein|DEAD/DEAH box helicase domain containing protein, expressed	LOC_Os10g33275.1		125 kDa		0.18	0.01	unknown	0.0113	0.8454956	0.007	0.82039994	0.0009	0.8059879	-0.0263	0.80511695	0.054	0.8134126	0.0286	0.85502946
1668	TRUE	Empty	protein|dehydration response related protein, putative, expressed	LOC_Os10g36690.4		72 kDa	TRUE	0.48	0.02	unknown	0.0052	0.8843838	-0.0009	0.8716513	-0.0114	0.8314038	-0.0051	0.82387316	0.0076	0.9214391	0.0684	0.9431589
1669	TRUE	Empty	protein|OsProCP3 - Putative Lysosomal Pro-x Carboxypeptidase homologue, expressed	LOC_Os10g36760.1		44 kDa	TRUE	< 0.0001	-0.22	unknown	-0.0013	0.7942778	0.0053	0.79073334	0.0058	0.78279996	-0.3033	0.77773255	-0.1625	0.7893202	-0.2021	0.82605904
1670	TRUE	Empty	protein|bifunctional dihydrofolate reductase-thymidylate synthase, putative, expressed	LOC_Os11g29390.1		59 kDa	TRUE	0.00032	-0.11	unknown	0.0032	0.7865225	-0.0021	0.77810174	0.0015	0.7766145	-0.1426	0.7797208	-0.0738	0.78615427	-0.1182	0.87247866
1671	TRUE	Empty	protein|chloroplastic group IIA intron splicing facilitator CRS1, chloroplast precursor, putative, expressed	LOC_Os11g37990.1		99 kDa	TRUE	0.11	-0.03	unknown	0.0027	0.78523487	-0.0013	0.78174424	0.0006	0.78627264	-0.0811	0.78069705	0.0136	0.7915967	-0.014	0.7918627
1672	TRUE	Empty	protein|retrotransposon protein, putative, unclassified, expressed	LOC_Os11g46240.1		149 kDa	TRUE	0.42	-0.06	unknown	0.0176	0.8557996	0.0119	0.83808744	0.0053	0.8078972	-0.1048	0.8038106	-0.0627	0.8726212	-0.0383	0.8984556
1673	TRUE	Empty	protein|leucine-rich repeat family protein, putative, expressed	LOC_Os12g10740.1		104 kDa	TRUE	< 0.0001	-0.46	unknown	0.0073	0.8324491	0.0087	0.8229656	0.0016	0.8279825	-0.5068	0.83208305	-0.4279	0.83855057	-0.452	0.83354634
1674	TRUE	Empty	protein|OsSCP65 - Putative Serine Carboxypeptidase homologue, expressed	LOC_Os12g15470.2		56 kDa		0.00012	-0.12	unknown	-0.002	0.82005584	-0.0053	0.8098729	0.0031	0.8138881	-0.1097	0.81363577	-0.0942	0.83169574	-0.1746	0.8548148
1675	TRUE	Empty	protein|HECT-domain domain containing protein, expressed	LOC_Os12g24080.1		111 kDa	TRUE	< 0.0001	-0.16	unknown	0.0031	0.83825606	0.0048	0.83299214	0.0041	0.8259059	-0.2299	0.83630043	-0.1311	0.829669	-0.13	0.8593081
1676	TRUE	Empty	protein|retrotransposon protein, putative, unclassified, expressed	LOC_Os12g24250.1		116 kDa	TRUE	0.32	-0.06	unknown	0.0212	0.86299735	0.0051	0.8496216	0.0196	0.838867	-0.0718	0.83222187	-0.0621	0.8614014	-0.0982	0.9580235
1677	TRUE	Empty	protein|nucleoside diphosphate kinase, putative, expressed	LOC_Os12g36194.1		23 kDa		0.00052	0.14	unknown	-0.0059	0.83170193	0.0071	0.8149278	0.0044	0.8064607	0.1547	0.8123368	0.1309	0.8383006	0.1263	0.8800723
1678	TRUE	Empty	protein|expressed protein	ChrSy.fgenesh.mRNA.86		22 kDa		0.0059	0.15	unknown	0.0181	0.8771183	-0.0027	0.833777	0.0058	0.8266202	0.178	0.8231748	0.1176	0.88143617	-0.0584	0.8900206
1679	TRUE	Empty	protein|OsPOP1 - Putative Prolyl Oligopeptidase homologue, expressed	LOC_Os01g01830.1		82 kDa	TRUE	0.0077	0.1	unknown	0.0371	0.9240781	0.009	0.88685924	0.0096	0.8262727	0.1467	0.8287439	0.0051	0.99733585	0.0366	1.2415062
1680	TRUE	Empty	protein|tRNA synthetase class I, putative, expressed	LOC_Os01g03020.1		107 kDa		< 0.0001	0.21	unknown	-0.0022	0.82816523	-0.0007	0.83361334	-0.0052	0.82161534	0.1386	0.8332636	0.2261	0.82770115	0.2642	0.83611065
1681	TRUE	Empty	protein|3-oxo-5-alpha-steroid 4-dehydrogenase, putative, expressed	LOC_Os01g05670.1		36 kDa		0.83	0.21	unknown	-0.0177	0.9778435	-0.0328	0.98886555	-0.0273	1.0022054	0.2535	0.99865323	0.2496	0.9918412	0.2475	1.0831224
1682	TRUE	Empty	protein|aspartyl-tRNA synthetase, putative, expressed	LOC_Os01g06020.1		43 kDa		< 0.0001	0.3	unknown	0.0011	0.802774	0.0099	0.80049	0.0038	0.7944909	0.2531	0.7935945	0.2985	0.81477696	0.3365	0.8918722
1683	TRUE	Empty	protein|KIP1, putative, expressed	LOC_Os01g07370.2		68 kDa	TRUE	< 0.0001	0.11	unknown	0.013	0.8580241	-0.0056	0.8145508	0.0213	0.861073	0.1002	0.79718745	0.215	0.80078703	0	0.8214318
1684	TRUE	Empty	protein|aminotransferase, classes I and II, domain containing protein, expressed	LOC_Os01g08270.1		44 kDa		0.18	-0.08	unknown	-0.001	0.8008185	0.0065	0.8062871	0.0062	0.8029138	-0.0621	0.79259264	-0.1127	0.83820426	-0.1041	1.0041945
1685	TRUE	Empty	protein|expressed protein	LOC_Os01g08750.2		341 kDa	TRUE	0.071	0.05	unknown	-0.0012	0.796361	-0.0019	0.798175	-0.0011	0.79528016	-0.0063	0.8003983	0.064	0.80247056	0.1078	0.79950744
1686	TRUE	Empty	protein|60S acidic ribosomal protein, putative, expressed	LOC_Os01g13080.1		12 kDa	TRUE	0.00014	-0.22	unknown	0.0063	0.7912374	0.0051	0.77884245	-0.0056	0.77072835	-0.1837	0.7725679	-0.1275	0.8073717	-0.3851	0.836997
1687	TRUE	Empty	protein|early-responsive to dehydration protein-related, putative, expressed	LOC_Os01g35050.1		88 kDa	TRUE	0.0002	0.12	unknown	0.0032	0.803232	0.0025	0.7859994	0.0009	0.79064685	0.1072	0.7795208	0.0936	0.8007637	0.1791	0.79638964
1688	TRUE	Empty	protein|expressed protein	LOC_Os01g40990.3		243 kDa		0.23	0.03	unknown	-0.0057	0.80748427	-0.0023	0.81084764	0.0033	0.8041624	-0.0305	0.8078475	0.0454	0.8125856	0.0785	0.8086929
1689	TRUE	Empty	protein|ubiquitin carboxyl-terminal hydrolase, putative, expressed	LOC_Os01g56490.1		129 kDa	TRUE	0.33	0	unknown	0.0065	0.7866168	-0.0069	0.78697854	0.0032	0.7908835	-0.0122	0.7945849	0.0164	0.79023594	-0.0206	0.8607108
1690	TRUE	Empty	protein|pumilio-family RNA binding protein, putative, expressed	LOC_Os01g62650.1		114 kDa	TRUE	0.39	0.02	unknown	0.0034	0.80239075	-0.0028	0.8111842	0.0015	0.80204666	0.0653	0.83287495	0.0653	0.80499107	-0.0791	0.87832063
1691	TRUE	Empty	protein|chromosome segregation protein, putative, expressed	LOC_Os01g67740.1		132 kDa		0.0093	0	unknown	0.0127	0.82736903	0.0107	0.83130205	0.0145	0.8263633	-0.0169	0.82948786	0.0272	0.837995	-0.038	0.8264747
1692	TRUE	Empty	protein|tRNA uridine 5-carboxymethylaminomethyl modification enzyme gidA, putative, expressed	LOC_Os01g72980.1		80 kDa		0.0043	0.08	unknown	-0.003	0.8095103	0	0.8198554	0.0071	0.8263124	0.0557	0.8085252	0.1093	0.8190585	0.0846	0.82615936
1693	TRUE	Empty	protein|2-oxo acid dehydrogenases acyltransferase domain containing protein, expressed	LOC_Os02g01500.1		59 kDa	TRUE	< 0.0001	-0.34	unknown	0.0017	0.8972828	-0.003	0.8901161	0.0089	0.87675387	-0.3636	0.8851233	-0.325	0.8989988	-0.3444	0.9323015
1694	TRUE	Empty	protein|GTP-binding protein lepA, putative, expressed	LOC_Os02g06300.1		74 kDa		< 0.0001	0.36	unknown	-0.0001	0.7868588	0.0071	0.78984207	0.0067	0.7812717	0.3223	0.7834672	0.3671	0.795656	0.3583	0.8224461
1695	TRUE	Empty	protein|CR084 protein, putative, expressed	LOC_Os02g08380.1		20 kDa		< 0.0001	0.34	unknown	0.0081	0.82637775	0.0023	0.81156486	0.0043	0.790429	0.307	0.79392135	0.3364	0.84213334	0.2452	1.0019243
1696	TRUE	Empty	protein|Sec1 family transport protein, putative, expressed	LOC_Os02g25580.1		75 kDa	TRUE	0.0064	0.06	unknown	-0.005	0.81955653	-0.0015	0.83329487	-0.0003	0.8278217	-0.0135	0.8306413	0.0866	0.8278217	0.0924	0.8251035
1697	TRUE	Empty	protein|BTBN2 - Bric-a-Brac, Tramtrack, Broad Complex BTB domain with non-phototropic hypocotyl 3 NPH3 and coiled-coil domains, expressed	LOC_Os02g35970.1		81 kDa		0.019	0.08	unknown	0.0099	0.82982224	0.0053	0.8235637	0.0032	0.820837	0.0018	0.8257428	0.094	0.8315058	0.1373	0.8380171
1698	TRUE	Empty	protein|outer envelope protein, putative, expressed	LOC_Os02g39600.1		41 kDa		< 0.0001	0.34	unknown	0.0017	0.7976791	0.0105	0.80139846	0.0013	0.7964812	0.349	0.7963011	0.359	0.79688215	0.3218	0.8017284
1699	TRUE	Empty	protein|WD40-like, putative, expressed	LOC_Os02g54500.1		126 kDa		0.00056	0.06	unknown	0.0156	0.85569555	0.03	0.8555484	0.0224	0.8362507	0.0173	0.8457165	0.0398	0.842365	0.0811	0.8537619
1700	TRUE	Empty	protein|expressed protein	LOC_Os03g18140.1		62 kDa	TRUE	< 0.0001	0.16	unknown	0.0379	0.9702363	0.0014	0.82360923	-0.0003	0.81321347	0.0831	0.8147599	0.2186	0.8502841	0.1465	0.89299285
1701	TRUE	Empty	protein|cytochrome c oxidase subunit, putative, expressed	LOC_Os03g27290.1		19 kDa	TRUE	0.034	-0.18	unknown	0.0116	0.87872374	0.0011	0.84301144	0.0103	0.8112278	-0.1294	0.8074785	-0.1189	0.9102993	-0.3902	0.93239594
1702	TRUE	Empty	protein|glycosyltransferase, putative, expressed	LOC_Os03g37010.1		65 kDa	TRUE	0.31	0.02	unknown	0.0017	0.8110846	-0.0017	0.8056326	0.0043	0.8035611	-0.0198	0.8100344	0.0311	0.8098528	0.047	0.80831873
1703	TRUE	Empty	protein|kinase, pfkB family, putative, expressed	LOC_Os03g40550.1		66 kDa		< 0.0001	0.15	unknown	-0.0034	0.8148933	0.0008	0.82014453	-0.0011	0.8107284	0.1292	0.81004924	0.1964	0.8238078	0.1301	0.8293904
1704	TRUE	Empty	protein|transposon protein, putative, CACTA, En/Spm sub-class, expressed	LOC_Os03g50090.2		85 kDa	TRUE	0.19	-0.12	unknown	0.0132	0.84456706	0.0101	0.8144417	-0.0006	0.7960176	-0.1126	0.78780854	-0.089	0.86395067	-0.1835	0.9165365
1705	TRUE	Empty	protein|glutamate decarboxylase, putative, expressed	LOC_Os03g51080.1		55 kDa	TRUE	< 0.0001	-0.24	unknown	0.0064	0.80003166	-0.0025	0.78065586	0.0013	0.7808095	-0.2939	0.78701186	-0.2291	0.79145	-0.2142	0.81712514
1706	TRUE	Empty	protein|PHD finger family protein, putative, expressed	LOC_Os03g53630.1		147 kDa		0.028	-0.21	unknown	0.0018	0.8549798	0.0061	0.84594536	0.0017	0.83890647	-0.1738	0.8406915	-0.2023	0.91196823	-0.3252	1.0750836
1707	TRUE	Empty	protein|ribosomal protein, putative, expressed	LOC_Os03g55930.1		24 kDa		< 0.0001	0.97	unknown	0.0033	0.83808726	0.0002	0.83126265	-0.0005	0.8275141	0.9329	0.82297784	1.0103	0.8409223	0.9579	0.8530396
[truncated: 6,209 more rows]
